# Supplementary material for: Circulating Monocytes Act as a Common Trigger for the Calcification Paradox of Osteoporosis and Carotid Atherosclerosis via TGFB1-SP1 and TNFSF10-NFKB1 Axis
Source: Front Endocrinol (Lausanne). 2022 Jul 22;13:944751. doi: 10.3389/fendo.2022.944751 (PMC9354531; doi:10.3389/fendo.2022.944751)
Supplement: Supplementary file 1 [file Table_1.xlsx]

## Sheet: multi_marker_sig_tsne_20PCop
Supplementary table 1 Cluster annotation and markers in osteoporosis
Cell type	p_val	avg_logFC	pct.1	pct.2	p_val_adj	cluster	gene_marker
Dendritic cell	<0.01	2.3558	0.821	0.062	<0.01	0	GZMB
Dendritic cell	<0.01	2.2722	1	0.18	<0.01	0	IRF8
Dendritic cell	<0.01	2.2092	0.996	0.1	<0.01	0	JCHAIN
Dendritic cell	<0.01	2.20259	1	0.091	<0.01	0	PLD4
Dendritic cell	<0.01	2.05252	0.999	0.245	<0.01	0	IRF7
Dendritic cell	<0.01	2.04917	1	0.227	<0.01	0	PLAC8
Dendritic cell	<0.01	2.02668	1	0.287	<0.01	0	PPP1R14B
Dendritic cell	<0.01	2.00187	0.985	0.059	<0.01	0	LILRA4
Dendritic cell	<0.01	1.88762	0.997	0.152	<0.01	0	BCL11A
Dendritic cell	<0.01	1.88027	0.981	0.098	<0.01	0	MZB1
Dendritic cell	<0.01	1.82982	0.996	0.097	<0.01	0	SPIB
Dendritic cell	<0.01	1.80399	0.997	0.349	<0.01	0	ITM2C
Dendritic cell	<0.01	1.77444	1	0.413	<0.01	0	TCF4
Dendritic cell	<0.01	1.67931	0.97	0.059	<0.01	0	IL3RA
Dendritic cell	<0.01	1.65585	0.997	0.338	<0.01	0	CCDC50
Dendritic cell	<0.01	1.64586	0.999	0.343	<0.01	0	TAGLN2
Dendritic cell	<0.01	1.63024	1	0.624	<0.01	0	SEC61B
Dendritic cell	<0.01	1.56748	0.994	0.208	<0.01	0	RNASE6
Dendritic cell	<0.01	1.54714	0.976	0.154	<0.01	0	C12orf75
Dendritic cell	<0.01	1.52297	0.997	0.38	<0.01	0	UGCG
Dendritic cell	<0.01	1.51386	1	0.64	<0.01	0	CD74
Dendritic cell	<0.01	1.45681	0.985	0.253	<0.01	0	PLP2
Dendritic cell	<0.01	1.45441	1	0.497	<0.01	0	HERPUD1
Dendritic cell	<0.01	1.43733	0.829	0.047	<0.01	0	SMPD3
Dendritic cell	<0.01	1.4327	0.852	0.045	<0.01	0	SCT
Dendritic cell	<0.01	1.42109	0.984	0.259	<0.01	0	PLEK
Dendritic cell	<0.01	1.4169	0.954	0.13	<0.01	0	GAPT
Dendritic cell	<0.01	1.38926	0.705	0.049	<0.01	0	CLIC3
Dendritic cell	<0.01	1.36321	0.927	0.209	<0.01	0	MPEG1
Dendritic cell	<0.01	1.31725	0.835	0.045	<0.01	0	FCER1A
Dendritic cell	<0.01	1.31031	0.981	0.24	<0.01	0	MAPKAPK2
Dendritic cell	<0.01	1.3035	0.887	0.07	<0.01	0	DERL3
Dendritic cell	<0.01	1.29563	0.936	0.206	<0.01	0	ALOX5AP
Dendritic cell	<0.01	1.28474	0.996	0.621	<0.01	0	SSR4
Dendritic cell	<0.01	1.24201	0.999	0.373	<0.01	0	VAMP8
Dendritic cell	<0.01	1.23217	0.982	0.266	<0.01	0	HLA-DQA2
Dendritic cell	<0.01	1.23152	0.993	0.568	<0.01	0	SPCS1
Dendritic cell	<0.01	1.22619	0.999	0.543	<0.01	0	ERP29
Dendritic cell	<0.01	1.20734	0.931	0.222	<0.01	0	CDK2AP2
Dendritic cell	<0.01	1.18743	0.917	0.083	<0.01	0	FAM129C
Dendritic cell	<0.01	1.18083	0.905	0.126	<0.01	0	LILRB4
Dendritic cell	<0.01	1.16857	0.969	0.325	<0.01	0	CNPY3
Dendritic cell	<0.01	1.16706	0.945	0.241	<0.01	0	PTPRE
Dendritic cell	<0.01	1.15107	0.985	0.333	<0.01	0	UCP2
Dendritic cell	<0.01	1.10998	0.917	0.254	<0.01	0	CYB561A3
Dendritic cell	<0.01	1.10622	0.835	0.035	<0.01	0	CLEC4C
Dendritic cell	<0.01	1.07882	0.951	0.213	<0.01	0	CYTH4
Dendritic cell	<0.01	1.0719	0.957	0.182	<0.01	0	SELL
Dendritic cell	<0.01	1.06049	0.961	0.253	<0.01	0	PRKCB
Dendritic cell	<0.01	1.0599	0.851	0.128	<0.01	0	SINHCAF
Dendritic cell	<0.01	1.03948	0.776	0.061	<0.01	0	FCRLA
Dendritic cell	<0.01	1.03304	0.894	0.214	<0.01	0	SPINT2
Dendritic cell	<0.01	1.02572	0.827	0.049	<0.01	0	RHEX
Dendritic cell	<0.01	1.02088	0.927	0.192	<0.01	0	RUNX2
Dendritic cell	<0.01	1.0024	0.933	0.198	<0.01	0	JAML
Dendritic cell	<0.01	1.0005	0.933	0.255	<0.01	0	LAIR1
Dendritic cell	<0.01	1.00035	0.909	0.157	<0.01	0	BLNK
Dendritic cell	<0.01	0.998291	0.836	0.117	<0.01	0	ABHD15
Dendritic cell	<0.01	0.96702	0.884	0.153	<0.01	0	RPS6KA4
Dendritic cell	<0.01	0.957707	0.75	0.089	<0.01	0	TSPAN13
Dendritic cell	<0.01	0.942426	0.751	0.04	<0.01	0	AC119428.2
Dendritic cell	<0.01	0.941071	0.785	0.058	<0.01	0	SCN9A
Dendritic cell	<0.01	0.940032	0.948	0.227	<0.01	0	HLA-DQA1
Dendritic cell	<0.01	0.920211	0.805	0.174	<0.01	0	SEC11C
Dendritic cell	<0.01	0.915117	0.708	0.047	<0.01	0	DNASE1L3
Dendritic cell	<0.01	0.905777	0.744	0.111	<0.01	0	GPR183
Dendritic cell	<0.01	0.905602	0.796	0.122	<0.01	0	KCTD5
Dendritic cell	<0.01	0.901549	0.827	0.156	<0.01	0	ST6GALNAC4
Dendritic cell	<0.01	0.888547	0.677	0.054	<0.01	0	ZFAT
Dendritic cell	<0.01	0.874688	0.55	0.034	<0.01	0	PTCRA
Dendritic cell	<0.01	0.873702	0.823	0.18	<0.01	0	CD2AP
Dendritic cell	<0.01	0.867875	0.851	0.155	<0.01	0	IDH3A
Dendritic cell	<0.01	0.848775	0.768	0.103	<0.01	0	PHACTR1
Dendritic cell	<0.01	0.847337	0.769	0.117	<0.01	0	OPN3
Dendritic cell	<0.01	0.841278	0.712	0.037	<0.01	0	PACSIN1
Dendritic cell	<0.01	0.827523	0.693	0.046	<0.01	0	SHD
Dendritic cell	<0.01	0.81628	0.951	0.1	<0.01	0	IGHM
Dendritic cell	<0.01	0.809791	0.729	0.076	<0.01	0	RUBCNL
Dendritic cell	<0.01	0.779267	0.762	0.116	<0.01	0	CBFA2T3
Dendritic cell	<0.01	0.77429	0.718	0.09	<0.01	0	ADA
Dendritic cell	<0.01	0.761244	0.693	0.06	<0.01	0	SPNS3
Dendritic cell	<0.01	0.751549	0.723	0.101	<0.01	0	WDFY4
Dendritic cell	<0.01	0.751221	0.751	0.103	<0.01	0	CYSLTR1
Dendritic cell	<0.01	0.750479	0.751	0.111	<0.01	0	SLC38A1
Dendritic cell	<0.01	0.746636	0.718	0.094	<0.01	0	GNG7
Dendritic cell	<0.01	0.740145	0.715	0.086	<0.01	0	CCR2
Dendritic cell	<0.01	0.731395	0.635	0.048	<0.01	0	TNFRSF21
Dendritic cell	<0.01	0.726286	0.671	0.069	<0.01	0	AFF3
Dendritic cell	<0.01	0.722512	0.626	0.06	<0.01	0	HS3ST1
Dendritic cell	<0.01	0.717537	0.583	0.037	<0.01	0	AC004846.1
Dendritic cell	<0.01	0.712148	0.787	0.13	<0.01	0	CYFIP2
Dendritic cell	<0.01	0.711602	0.66	0.074	<0.01	0	CSF2RA
Dendritic cell	<0.01	0.710623	0.617	0.038	<0.01	0	HS3ST3B1
Dendritic cell	<0.01	0.665398	0.598	0.028	<0.01	0	PPM1J
Dendritic cell	<0.01	0.659579	0.58	0.028	<0.01	0	P2RY14
Dendritic cell	<0.01	0.646696	0.571	0.024	<0.01	0	SLC35F3
Dendritic cell	<0.01	0.627443	0.504	0.034	<0.01	0	AC005224.3
Dendritic cell	<0.01	0.621287	0.469	0.029	<0.01	0	NOTCH4
Dendritic cell	<0.01	0.61908	0.534	0.016	<0.01	0	PROC
Dendritic cell	<0.01	0.601593	0.578	0.057	<0.01	0	TLR7
Dendritic cell	<0.01	0.600667	0.554	0.052	<0.01	0	FLT3
Dendritic cell	<0.01	0.583459	0.528	0.039	<0.01	0	TMIGD2
Dendritic cell	<0.01	0.575737	0.621	0.059	<0.01	0	CARD11
Dendritic cell	<0.01	0.521921	0.531	0.041	<0.01	0	ADGRG5
Dendritic cell	<0.01	0.873966	0.794	0.159	<0.01	0	SEL1L3
Dendritic cell	<0.01	0.924429	0.885	0.215	<0.01	0	LYN
Dendritic cell	<0.01	1.18932	0.981	0.491	<0.01	0	SEC61G
Dendritic cell	<0.01	0.453637	0.462	0.029	<0.01	0	AC023590.1
Dendritic cell	<0.01	0.560555	0.507	0.04	<0.01	0	CXCR3
Dendritic cell	<0.01	0.645144	0.379	0.013	<0.01	0	LRRC26
Dendritic cell	<0.01	0.705521	0.66	0.098	<0.01	0	CSF2RB
Dendritic cell	<0.01	0.456667	0.438	0.026	<0.01	0	TIFAB
Dendritic cell	<0.01	0.995093	0.915	0.279	<0.01	0	UBE2J1
Dendritic cell	<0.01	0.791241	0.773	0.156	<0.01	0	A1BG
Dendritic cell	<0.01	0.961735	0.934	0.259	<0.01	0	2022-09-06
Dendritic cell	<0.01	0.568419	0.557	0.058	<0.01	0	ADAM19
Dendritic cell	<0.01	0.574645	0.392	0.017	<0.01	0	LAMP5
Dendritic cell	<0.01	0.901971	0.942	0.24	<0.01	0	HLA-DMB
Dendritic cell	<0.01	0.643649	0.705	0.111	<0.01	0	SULF2
Dendritic cell	<0.01	1.05692	0.999	0.792	<0.01	0	SRP14
Dendritic cell	<0.01	0.638175	0.639	0.087	<0.01	0	CIB2
Dendritic cell	<0.01	1.14226	1	0.406	<0.01	0	HLA-DPA1
Dendritic cell	<0.01	0.658028	0.632	0.084	<0.01	0	AL357060.1
Dendritic cell	<0.01	0.807672	0.958	0.289	<0.01	0	STMN1
Dendritic cell	<0.01	1.07721	0.987	0.387	<0.01	0	RNASET2
Dendritic cell	<0.01	1.07144	1	0.82	<0.01	0	RPS11
Dendritic cell	<0.01	0.812262	0.611	0.087	<0.01	0	TNNI2
Dendritic cell	<0.01	0.589662	0.595	0.072	<0.01	0	AL096865.1
Dendritic cell	<0.01	0.466169	0.434	0.027	<0.01	0	SIDT1
Dendritic cell	<0.01	1.05955	0.999	0.651	<0.01	0	SUB1
Dendritic cell	<0.01	0.781742	0.733	0.139	<0.01	0	SELPLG
Dendritic cell	<0.01	0.435244	0.422	0.025	<0.01	0	CUX2
Dendritic cell	<0.01	0.430694	0.386	0.018	<0.01	0	KCNK10
Dendritic cell	<0.01	1.12624	0.996	0.424	<0.01	0	HLA-DPB1
Dendritic cell	<0.01	1.00043	0.982	0.324	<0.01	0	HLA-DMA
Dendritic cell	<0.01	0.663843	0.709	0.124	<0.01	0	FGD2
Dendritic cell	<0.01	0.455694	0.402	0.022	<0.01	0	AC011893.1
Dendritic cell	<0.01	0.533285	0.535	0.057	<0.01	0	PFKFB2
Dendritic cell	<0.01	0.790123	0.757	0.16	<0.01	0	SLC15A4
Dendritic cell	<0.01	0.449019	0.396	0.021	<0.01	0	TNFRSF17
Dendritic cell	<0.01	0.884703	0.9	0.254	<0.01	0	PPM1K
Dendritic cell	<0.01	0.748512	0.684	0.115	<0.01	0	ARMH1
Dendritic cell	<0.01	0.856231	0.864	0.233	<0.01	0	C12orf45
Dendritic cell	<0.01	1.09878	1	0.783	<0.01	0	NACA
Dendritic cell	<0.01	0.742549	0.669	0.112	<0.01	0	TRAF4
Dendritic cell	<0.01	0.992689	0.993	0.588	<0.01	0	PARK7
Dendritic cell	<0.01	0.465399	0.443	0.034	<0.01	0	SCAMP5
Dendritic cell	<0.01	0.94657	0.969	0.315	<0.01	0	RAC2
Dendritic cell	<0.01	0.812869	0.923	0.229	<0.01	0	CAPG
Dendritic cell	<0.01	0.984013	1	0.846	<0.01	0	RPL6
Dendritic cell	<0.01	0.940175	0.873	0.249	<0.01	0	CCDC186
Dendritic cell	<0.01	1.20672	1	0.507	<0.01	0	HLA-DRA
Dendritic cell	<0.01	0.852446	0.872	0.248	<0.01	0	UNC93B1
Dendritic cell	<0.01	0.767955	0.884	0.221	<0.01	0	CDKN2D
Dendritic cell	<0.01	1.11143	1	0.911	<0.01	0	RPL10
Dendritic cell	<0.01	0.591815	0.611	0.096	<0.01	0	IGFLR1
Dendritic cell	<0.01	1.01249	0.987	0.364	<0.01	0	LSP1
Dendritic cell	<0.01	0.736712	0.787	0.181	<0.01	0	LYSMD2
Dendritic cell	<0.01	1.03923	0.999	0.696	<0.01	0	PPIB
Dendritic cell	<0.01	0.986321	1	0.944	<0.01	0	EEF1A1
Dendritic cell	<0.01	0.637654	0.662	0.116	<0.01	0	STRBP
Dendritic cell	<0.01	0.88797	0.985	0.336	<0.01	0	CD37
Dendritic cell	<0.01	0.980591	1	0.846	<0.01	0	RPL15
Dendritic cell	<0.01	0.96787	0.921	0.349	<0.01	0	PHB
Dendritic cell	<0.01	0.645338	0.65	0.115	<0.01	0	CXorf21
Dendritic cell	<0.01	0.716087	0.72	0.146	<0.01	0	FCHSD2
Dendritic cell	<0.01	0.828483	0.861	0.252	<0.01	0	ERCC1
Dendritic cell	<0.01	0.999441	0.927	0.353	<0.01	0	NUCB2
Dendritic cell	<0.01	1.04838	1	0.84	<0.01	0	RPS3A
Dendritic cell	<0.01	0.875376	1	0.862	<0.01	0	RPLP0
Dendritic cell	<0.01	1.0055	1	0.869	<0.01	0	RPS23
Dendritic cell	<0.01	0.849571	0.92	0.292	<0.01	0	MEF2C
Dendritic cell	<0.01	0.592181	0.545	0.075	<0.01	0	SLC7A5
Dendritic cell	<0.01	0.952898	0.999	0.803	<0.01	0	RACK1
Dendritic cell	<0.01	0.529143	0.513	0.065	<0.01	0	SLC9A7
Dendritic cell	<0.01	0.484369	0.398	0.029	<0.01	0	DUSP5
Dendritic cell	<0.01	0.602603	0.556	0.078	<0.01	0	SLAMF7
Dendritic cell	<0.01	0.943165	0.991	0.563	<0.01	0	SERP1
Dendritic cell	<0.01	0.960693	0.982	0.395	<0.01	0	SAMHD1
Dendritic cell	<0.01	1.01059	1	0.857	<0.01	0	RPS4X
Dendritic cell	<0.01	0.921399	0.991	0.614	<0.01	0	HINT1
Dendritic cell	<0.01	0.570159	0.583	0.095	<0.01	0	GNA15
Dendritic cell	<0.01	0.668955	0.668	0.137	<0.01	0	MIF4GD
Dendritic cell	<0.01	0.929209	0.967	0.49	<0.01	0	OSTC
Dendritic cell	<0.01	0.624973	0.62	0.107	<0.01	0	ERN1
Dendritic cell	<0.01	0.587756	0.58	0.094	<0.01	0	ST14
Dendritic cell	<0.01	0.878832	0.994	0.736	<0.01	0	MYL12A
Dendritic cell	<0.01	0.429745	0.41	0.035	<0.01	0	MCOLN2
Dendritic cell	<0.01	0.722804	0.782	0.201	<0.01	0	DCK
Dendritic cell	<0.01	0.771297	0.873	0.249	<0.01	0	IQGAP2
Dendritic cell	<0.01	0.632782	0.659	0.132	<0.01	0	DCPS
Dendritic cell	<0.01	0.961295	0.982	0.363	<0.01	0	CORO1A
Dendritic cell	<0.01	0.843116	0.943	0.406	<0.01	0	NDUFV2
Dendritic cell	<0.01	0.667127	0.735	0.164	<0.01	0	RASSF2
Dendritic cell	<0.01	0.564404	0.596	0.1	<0.01	0	BCL7A
Dendritic cell	<0.01	0.883581	1	0.878	<0.01	0	RPL37
Dendritic cell	<0.01	0.771891	0.979	0.335	<0.01	0	HLA-DRB1
Dendritic cell	<0.01	1.00018	0.997	0.729	<0.01	0	RPL10A
Dendritic cell	<0.01	0.780963	0.94	0.314	<0.01	0	IKZF1
Dendritic cell	<0.01	0.474101	0.383	0.03	<0.01	0	SERINC2
Dendritic cell	<0.01	0.881436	0.911	0.364	<0.01	0	APEX1
Dendritic cell	<0.01	0.93069	1	0.863	<0.01	0	RPS8
Dendritic cell	<0.01	0.88087	1	0.886	<0.01	0	RPS28
Dendritic cell	<0.01	0.907907	0.997	0.73	<0.01	0	RPL4
Dendritic cell	<0.01	0.384426	0.338	0.019	<0.01	0	LINC02132
Dendritic cell	<0.01	0.702134	0.818	0.215	<0.01	0	SYK
Dendritic cell	<0.01	0.58821	0.614	0.114	<0.01	0	CD180
Dendritic cell	<0.01	0.854255	0.855	0.291	<0.01	0	MANF
Dendritic cell	<0.01	0.849433	0.999	0.763	<0.01	0	RPL23
Dendritic cell	<0.01	0.939358	0.999	0.773	<0.01	0	RPL5
Dendritic cell	<0.01	0.950779	0.999	0.839	<0.01	0	RPL3
Dendritic cell	<0.01	0.918114	1	0.812	<0.01	0	RPS13
Dendritic cell	<0.01	0.552229	0.607	0.11	<0.01	0	NPC1
Dendritic cell	<0.01	0.764145	1	0.933	<0.01	0	TPT1
Dendritic cell	<0.01	0.697631	0.72	0.184	<0.01	0	HIGD1A
Dendritic cell	<0.01	0.720958	0.772	0.216	<0.01	0	MGST2
Dendritic cell	<0.01	0.607063	0.726	0.16	<0.01	0	2022-09-01
Dendritic cell	<0.01	0.726564	0.885	0.291	<0.01	0	TRABD
Dendritic cell	<0.01	0.914597	1	0.816	<0.01	0	RPS7
Dendritic cell	<0.01	0.93419	0.997	0.741	<0.01	0	RPSA
Dendritic cell	<0.01	0.939979	1	0.746	<0.01	0	CYBA
Dendritic cell	<0.01	0.611591	0.844	0.216	<0.01	0	NCF1
Dendritic cell	<0.01	0.654002	0.715	0.177	<0.01	0	SNRNP25
Dendritic cell	<0.01	0.782851	0.936	0.31	<0.01	0	CD53
Dendritic cell	<0.01	0.827511	0.996	0.692	<0.01	0	RPL36AL
Dendritic cell	<0.01	0.835384	1	0.875	<0.01	0	RPS24
Dendritic cell	<0.01	0.948699	0.994	0.682	<0.01	0	RPS5
Dendritic cell	<0.01	0.925718	0.999	0.837	<0.01	0	RPS2
Dendritic cell	<0.01	0.835255	1	0.811	<0.01	0	RPL27A
Dendritic cell	<0.01	0.891348	1	0.848	<0.01	0	RPS27
Dendritic cell	<0.01	0.870245	1	0.842	<0.01	0	RPS6
Dendritic cell	<0.01	0.692976	0.899	0.28	<0.01	0	AP1S2
Dendritic cell	<0.01	0.31795	0.297	0.014	<0.01	0	KCNA5
Dendritic cell	<0.01	0.829562	1	0.831	<0.01	0	FAU
Dendritic cell	<0.01	0.918899	0.987	0.687	<0.01	0	HNRNPA1
Dendritic cell	<0.01	0.600876	0.705	0.165	<0.01	0	PIK3AP1
Dendritic cell	<0.01	0.764567	0.914	0.356	<0.01	0	DBNL
Dendritic cell	<0.01	0.872372	0.999	0.813	<0.01	0	RPL18A
Dendritic cell	<0.01	0.671958	0.768	0.194	<0.01	0	MAP1A
Dendritic cell	<0.01	0.78376	1	0.806	<0.01	0	RPL24
Dendritic cell	<0.01	0.432113	0.435	0.051	<0.01	0	CCDC189
Dendritic cell	<0.01	0.540191	0.869	0.231	<0.01	0	CYBB
Dendritic cell	<0.01	0.808061	1	0.845	<0.01	0	RPL18
Dendritic cell	<0.01	0.675254	0.551	0.098	<0.01	0	LDLRAD4
Dendritic cell	<0.01	0.812793	1	0.864	<0.01	0	RPL13A
Dendritic cell	<0.01	0.330921	0.304	0.016	<0.01	0	ASIP
Dendritic cell	<0.01	0.750601	0.99	0.31	<0.01	0	FCER1G
Dendritic cell	<0.01	0.763391	1	0.876	<0.01	0	RPS9
Dendritic cell	<0.01	0.687248	0.781	0.225	<0.01	0	REPIN1
Dendritic cell	<0.01	0.350226	0.326	0.021	<0.01	0	SERPINF2
Dendritic cell	<0.01	0.778862	0.955	0.37	<0.01	0	PYCARD
Dendritic cell	<0.01	0.785748	0.891	0.333	<0.01	0	SMIM14
Dendritic cell	<0.01	0.738604	0.925	0.341	<0.01	0	FAM49B
Dendritic cell	<0.01	0.257925	0.259	0.008	<0.01	0	LINC01724
Dendritic cell	<0.01	0.502525	0.517	0.084	<0.01	0	CDCA7L
Dendritic cell	<0.01	0.698084	0.765	0.19	<0.01	0	CXCR4
Dendritic cell	<0.01	0.816675	1	0.824	<0.01	0	RPS16
Dendritic cell	<0.01	0.986407	0.976	0.523	<0.01	0	TXN
Dendritic cell	<0.01	0.668559	0.838	0.255	<0.01	0	FERMT3
Dendritic cell	<0.01	0.761521	0.999	0.75	<0.01	0	PPIA
Dendritic cell	<0.01	0.878265	1	0.816	<0.01	0	RPL26
Dendritic cell	<0.01	0.615585	0.735	0.189	<0.01	0	PARVG
Dendritic cell	<0.01	0.782296	1	0.851	<0.01	0	RPL7A
Dendritic cell	<0.01	0.462369	0.541	0.088	<0.01	0	SH2D3C
Dendritic cell	<0.01	0.372448	0.377	0.037	<0.01	0	ZNF296
Dendritic cell	<0.01	0.613427	0.52	0.084	<0.01	0	SIT1
Dendritic cell	<0.01	0.533227	0.744	0.182	<0.01	0	2022-03-01
Dendritic cell	<0.01	0.786332	0.955	0.478	<0.01	0	COPE
Dendritic cell	<0.01	0.866254	0.985	0.549	<0.01	0	APP
Dendritic cell	<0.01	0.747158	0.999	0.816	<0.01	0	RPL22
Dendritic cell	<0.01	0.83333	1	0.802	<0.01	0	RPL23A
Dendritic cell	<0.01	0.485692	0.446	0.061	<0.01	0	SMIM5
Dendritic cell	<0.01	0.631052	0.766	0.228	<0.01	0	DNAJC4
Dendritic cell	<0.01	0.835092	1	0.87	<0.01	0	RPS12
Dendritic cell	<0.01	0.74625	0.882	0.347	<0.01	0	DHRS7
Dendritic cell	<0.01	0.788942	0.942	0.397	<0.01	0	SLC25A5
Dendritic cell	<0.01	0.746236	1	0.861	<0.01	0	RPL37A
Dendritic cell	<0.01	0.898074	0.924	0.446	<0.01	0	SELENOS
Dendritic cell	<0.01	0.752762	0.993	0.671	<0.01	0	ATP5MG
Dendritic cell	<0.01	0.812204	1	0.852	<0.01	0	RPL19
Dendritic cell	<0.01	0.836349	0.993	0.626	<0.01	0	EEF1B2
Dendritic cell	<0.01	0.848046	1	0.751	<0.01	0	RPS10
Dendritic cell	<0.01	0.739195	0.894	0.365	<0.01	0	SFT2D2
Dendritic cell	<0.01	0.442169	0.475	0.072	<0.01	0	ST3GAL4
Dendritic cell	<0.01	0.789019	0.988	0.673	<0.01	0	BTF3
Dendritic cell	<0.01	0.635829	0.754	0.209	<0.01	0	CCDC69
Dendritic cell	<0.01	0.767472	0.996	0.754	<0.01	0	RPL27
Dendritic cell	<0.01	0.721053	1	0.848	<0.01	0	RPL9
Dendritic cell	<0.01	0.792311	0.993	0.644	<0.01	0	ARPC3
Dendritic cell	<0.01	0.694608	0.924	0.356	<0.01	0	TGFBI
Dendritic cell	<0.01	0.795622	0.908	0.367	<0.01	0	PAXX
Dendritic cell	<0.01	0.597387	0.745	0.203	<0.01	0	HMGA1
Dendritic cell	<0.01	0.304507	0.273	0.013	<0.01	0	SLC7A11
Dendritic cell	<0.01	0.827889	1	0.642	<0.01	0	CST3
Dendritic cell	<0.01	0.367469	0.349	0.032	<0.01	0	IRF4
Dendritic cell	<0.01	0.3639	0.361	0.036	<0.01	0	MYCL
Dendritic cell	<0.01	0.711768	0.923	0.393	<0.01	0	USF2
Dendritic cell	<0.01	0.573208	0.677	0.174	<0.01	0	NGLY1
Dendritic cell	<0.01	0.793676	0.969	0.556	<0.01	0	SSR2
Dendritic cell	<0.01	0.77512	0.975	0.576	<0.01	0	COMMD6
Dendritic cell	<0.01	0.273451	0.262	0.012	<0.01	0	AP001453.2
Dendritic cell	<0.01	0.59042	0.846	0.248	<0.01	0	NCKAP1L
Dendritic cell	<0.01	0.754378	1	0.795	<0.01	0	RPS25
Dendritic cell	<0.01	0.710263	0.855	0.326	<0.01	0	XBP1
Dendritic cell	<0.01	0.516902	0.63	0.143	<0.01	0	NUP210
Dendritic cell	<0.01	0.685804	0.911	0.379	<0.01	0	STX7
Dendritic cell	<0.01	0.765336	0.96	0.561	<0.01	0	TMEM258
Dendritic cell	<0.01	0.500651	0.624	0.143	<0.01	0	BEX4
Dendritic cell	<0.01	0.526981	0.611	0.144	<0.01	0	BTK
Dendritic cell	<0.01	0.292387	0.276	0.016	<0.01	0	KIF17
Dendritic cell	<0.01	0.743169	1	0.866	<0.01	0	RPL11
Dendritic cell	<0.01	0.688101	1	0.817	<0.01	0	ATP5F1E
Dendritic cell	<0.01	0.741423	0.985	0.603	<0.01	0	NPM1
Dendritic cell	<0.01	0.454229	0.554	0.112	<0.01	0	C15orf39
Dendritic cell	<0.01	0.488104	0.62	0.144	<0.01	0	RAP1GDS1
Dendritic cell	<0.01	0.747989	1	0.856	<0.01	0	RPS27A
Dendritic cell	<0.01	0.494612	0.586	0.125	<0.01	0	HHEX
Dendritic cell	<0.01	0.759159	1	0.896	<0.01	0	RPL28
Dendritic cell	<0.01	0.450351	0.539	0.102	<0.01	0	SLC2A6
Dendritic cell	<0.01	0.576162	0.608	0.152	<0.01	0	PARVB
Dendritic cell	<0.01	0.564237	0.689	0.191	<0.01	0	ATG101
Dendritic cell	<0.01	0.772615	0.969	0.594	<0.01	0	SLC25A6
Dendritic cell	<0.01	0.574549	0.735	0.208	<0.01	0	ARHGAP4
Dendritic cell	<0.01	0.731342	0.952	0.504	<0.01	0	EIF3F
Dendritic cell	<0.01	0.540052	0.715	0.187	<0.01	0	2022-03-09
Dendritic cell	<0.01	0.498669	0.595	0.137	<0.01	0	SDHAF3
Dendritic cell	<0.01	0.678039	1	0.816	<0.01	0	RPS20
Dendritic cell	<0.01	0.731446	0.993	0.71	<0.01	0	PABPC1
Dendritic cell	<0.01	0.621341	0.845	0.312	<0.01	0	TIMM13
Dendritic cell	<0.01	0.627528	0.918	0.306	<0.01	0	FXYD5
Dendritic cell	<0.01	0.533754	0.636	0.162	<0.01	0	GPATCH11
Dendritic cell	<0.01	0.747512	1	0.921	<0.01	0	RPLP1
Dendritic cell	<0.01	0.726175	0.999	0.863	<0.01	0	RPS18
Dendritic cell	<0.01	0.484862	0.642	0.152	<0.01	0	IL16
Dendritic cell	<0.01	0.668022	1	0.832	<0.01	0	RPL35
Dendritic cell	<0.01	0.593648	0.799	0.264	<0.01	0	ZDHHC17
Dendritic cell	<0.01	0.532293	0.535	0.111	<0.01	0	ATP13A2
Dendritic cell	<0.01	0.436361	0.416	0.058	<0.01	0	LINC00865
Dendritic cell	<0.01	0.487607	0.595	0.134	<0.01	0	ARHGAP27
Dendritic cell	<0.01	0.511165	0.59	0.14	<0.01	0	MAPKAPK3
Dendritic cell	<0.01	0.66967	0.902	0.383	<0.01	0	SMDT1
Dendritic cell	<0.01	0.441527	0.531	0.102	<0.01	0	FZD3
Dendritic cell	<0.01	0.427332	0.513	0.094	<0.01	0	OCIAD2
Dendritic cell	<0.01	0.722186	0.999	0.744	<0.01	0	RPS21
Dendritic cell	<0.01	0.411759	0.428	0.066	<0.01	0	CLCN5
Dendritic cell	<0.01	0.557135	0.787	0.254	<0.01	0	MBP
Dendritic cell	<0.01	0.326586	0.311	0.029	<0.01	0	GUCY1A1
Dendritic cell	<0.01	0.750527	0.952	0.524	<0.01	0	FKBP2
Dendritic cell	<0.01	0.637099	0.778	0.279	<0.01	0	BAG1
Dendritic cell	<0.01	0.718645	0.924	0.463	<0.01	0	EIF3L
Dendritic cell	<0.01	0.67583	0.963	0.519	<0.01	0	SELENOH
Dendritic cell	<0.01	0.664766	1	0.848	<0.01	0	RPS19
Dendritic cell	<0.01	0.70384	0.999	0.829	<0.01	0	RPL29
Dendritic cell	<0.01	0.703199	0.999	0.77	<0.01	0	RPL14
Dendritic cell	<0.01	0.562752	0.607	0.146	<0.01	0	SERPINB9
Dendritic cell	<0.01	0.302177	0.267	0.018	<0.01	0	HHIP-AS1
Dendritic cell	<0.01	0.655828	1	0.926	<0.01	0	RPL13
Dendritic cell	<0.01	0.606483	0.814	0.276	<0.01	0	ALDH2
Dendritic cell	<0.01	0.52293	0.721	0.219	<0.01	0	NUDT22
Dendritic cell	<0.01	0.619876	0.848	0.32	<0.01	0	CXXC5
Dendritic cell	<0.01	0.776603	0.97	0.643	<0.01	0	MTDH
Dendritic cell	<0.01	0.336285	0.297	0.026	<0.01	0	DACH1
Dendritic cell	<0.01	0.657328	0.993	0.675	<0.01	0	COX7C
Dendritic cell	<0.01	0.700167	0.999	0.83	<0.01	0	RPS3
Dendritic cell	<0.01	0.662919	1	0.927	<0.01	0	RPL41
Dendritic cell	<0.01	0.615588	0.866	0.346	<0.01	0	GTF3A
Dendritic cell	<0.01	0.696033	1	0.846	<0.01	0	RPL30
Dendritic cell	<0.01	0.653461	0.939	0.439	<0.01	0	APRT
Dendritic cell	<0.01	0.447251	0.553	0.121	<0.01	0	LIMD1
Dendritic cell	<0.01	0.661744	1	0.817	<0.01	0	RPS29
Dendritic cell	<0.01	0.655508	0.996	0.708	<0.01	0	RPL31
Dendritic cell	<0.01	0.427132	0.671	0.168	<0.01	0	EMB
Dendritic cell	<0.01	0.655046	1	0.869	<0.01	0	RPL21
Dendritic cell	<0.01	0.392117	0.471	0.087	<0.01	0	SH3TC1
Dendritic cell	<0.01	0.33298	0.335	0.038	<0.01	0	SDK2
Dendritic cell	<0.01	0.593147	0.711	0.235	<0.01	0	MRPL36
Dendritic cell	<0.01	0.527368	0.599	0.155	<0.01	0	DNAJB9
Dendritic cell	<0.01	0.69052	1	0.836	<0.01	0	RPS15A
Dendritic cell	<0.01	0.379873	0.818	0.243	<0.01	0	HLA-DQB1
Dendritic cell	<0.01	0.418676	0.507	0.102	<0.01	0	SLC7A6
Dendritic cell	<0.01	0.477819	0.608	0.154	<0.01	0	CIITA
Dendritic cell	<0.01	0.266587	0.27	0.02	<0.01	0	SLA2
Dendritic cell	<0.01	0.387514	0.428	0.071	<0.01	0	POLB
Dendritic cell	<0.01	0.675713	1	0.832	<0.01	0	RPL35A
Dendritic cell	<0.01	0.660267	0.83	0.333	<0.01	0	B4GALT1
Dendritic cell	<0.01	0.693029	1	0.875	<0.01	0	RPS14
Dendritic cell	<0.01	0.402333	0.428	0.071	<0.01	0	GRAMD1B
Dendritic cell	<0.01	0.66979	1	0.857	<0.01	0	RPL34
Dendritic cell	<0.01	0.656848	1	0.861	<0.01	0	RPL32
Dendritic cell	<0.01	0.587062	0.744	0.25	<0.01	0	CLN8
Dendritic cell	<0.01	0.657323	0.952	0.554	<0.01	0	SPCS2
Dendritic cell	<0.01	0.702643	0.626	0.183	<0.01	0	SUSD1
Dendritic cell	<0.01	0.637562	0.937	0.446	<0.01	0	LDHB
Dendritic cell	<0.01	0.423093	0.754	0.216	<0.01	0	ACAP1
Dendritic cell	<0.01	0.491197	0.61	0.158	<0.01	0	COBLL1
Dendritic cell	<0.01	0.423169	0.554	0.121	<0.01	0	ATP2A3
Dendritic cell	<0.01	0.271231	0.279	0.024	<0.01	0	E2F5
Dendritic cell	<0.01	0.617605	0.791	0.318	<0.01	0	DDOST
Dendritic cell	<0.01	0.45619	0.565	0.139	<0.01	0	LPXN
Dendritic cell	<0.01	0.390715	0.461	0.087	<0.01	0	PSD4
Dendritic cell	<0.01	0.439708	0.574	0.148	<0.01	0	UBL7
Dendritic cell	<0.01	0.322573	0.389	0.058	<0.01	0	MAP4K1
Dendritic cell	<0.01	0.588166	0.999	0.866	<0.01	0	H3F3A
Dendritic cell	<0.01	0.402854	0.468	0.096	<0.01	0	TEX2
Dendritic cell	<0.01	0.613706	0.99	0.667	<0.01	0	CHCHD2
Dendritic cell	<0.01	0.354193	0.377	0.055	<0.01	0	BTLA
Dendritic cell	<0.01	0.6447	0.942	0.495	<0.01	0	TMED10
Dendritic cell	<0.01	0.594698	0.824	0.342	<0.01	0	COX7A2L
Dendritic cell	<0.01	0.436515	0.957	0.33	<0.01	0	HCST
Dendritic cell	<0.01	0.53108	0.654	0.191	<0.01	0	ODC1
Dendritic cell	<0.01	0.62304	0.888	0.392	<0.01	0	UXT
Dendritic cell	<0.01	0.50981	0.496	0.101	<0.01	0	CYP46A1
Dendritic cell	<0.01	0.574056	0.975	0.557	<0.01	0	CTSZ
Dendritic cell	<0.01	0.717536	0.966	0.603	<0.01	0	CD164
Dendritic cell	<0.01	0.608861	1	0.827	<0.01	0	UBA52
Dendritic cell	<0.01	0.433903	0.547	0.13	<0.01	0	HVCN1
Dendritic cell	<0.01	0.625288	0.879	0.386	<0.01	0	SKAP2
Dendritic cell	<0.01	0.517544	0.678	0.219	<0.01	0	PTRHD1
Dendritic cell	<0.01	0.37312	0.352	0.049	<0.01	0	MIR155HG
Dendritic cell	<0.01	0.526453	0.751	0.251	<0.01	0	ABRACL
Dendritic cell	<0.01	0.623549	0.991	0.704	<0.01	0	EEF2
Dendritic cell	<0.01	0.610083	0.949	0.476	<0.01	0	LRRFIP1
Dendritic cell	<0.01	0.447758	0.496	0.114	<0.01	0	CCDC112
Dendritic cell	<0.01	0.608546	0.894	0.404	<0.01	0	ZNF706
Dendritic cell	<0.01	0.571356	0.961	0.357	<0.01	0	LCP1
Dendritic cell	<0.01	0.628423	0.996	0.758	<0.01	0	CFL1
Dendritic cell	<0.01	0.646529	0.909	0.457	<0.01	0	SSR3
Dendritic cell	<0.01	0.61997	0.966	0.573	<0.01	0	ARF1
Dendritic cell	<0.01	0.514943	0.614	0.178	<0.01	0	CERS6
Dendritic cell	<0.01	0.565355	0.997	0.724	<0.01	0	TMA7
Dendritic cell	<0.01	0.356313	0.411	0.072	<0.01	0	HLA-DOA
Dendritic cell	<0.01	0.499731	0.668	0.21	<0.01	0	GGA2
Dendritic cell	<0.01	0.606816	0.994	0.789	<0.01	0	RPL7
Dendritic cell	<0.01	0.284202	0.334	0.044	<0.01	0	NUDT17
Dendritic cell	<0.01	0.585276	0.841	0.37	<0.01	0	UFC1
Dendritic cell	<0.01	0.62156	0.994	0.624	<0.01	0	RPL36A
Dendritic cell	<0.01	0.547689	0.751	0.271	<0.01	0	CNDP2
Dendritic cell	<0.01	0.412626	0.544	0.132	<0.01	0	PIK3CD
Dendritic cell	<0.01	0.55276	0.993	0.755	<0.01	0	EEF1D
Dendritic cell	<0.01	0.386696	0.316	0.039	<0.01	0	FUT7
Dendritic cell	<0.01	0.414067	0.538	0.135	<0.01	0	CDYL
Dendritic cell	<0.01	0.521742	1	0.899	<0.01	0	RPLP2
Dendritic cell	<0.01	0.596697	0.836	0.37	<0.01	0	TMED9
Dendritic cell	<0.01	0.617407	0.881	0.426	<0.01	0	SPCS3
Dendritic cell	<0.01	0.58652	0.996	0.718	<0.01	0	OST4
Dendritic cell	<0.01	0.251002	0.282	0.029	<0.01	0	HOXB4
Dendritic cell	<0.01	0.375171	0.501	0.113	<0.01	0	RIOX2
Dendritic cell	<0.01	0.309621	0.374	0.06	<0.01	0	PIK3CG
Dendritic cell	<0.01	0.299541	0.295	0.035	<0.01	0	AMIGO2
Dendritic cell	<0.01	0.586961	0.955	0.539	<0.01	0	COX7A2
Dendritic cell	<0.01	0.388372	0.495	0.117	<0.01	0	TATDN3
Dendritic cell	<0.01	0.410652	0.545	0.139	<0.01	0	UNC119
Dendritic cell	<0.01	0.509217	0.745	0.275	<0.01	0	FBL
Dendritic cell	<0.01	0.553529	0.899	0.449	<0.01	0	SF3B5
Dendritic cell	<0.01	0.514379	0.997	0.883	<0.01	0	EIF1
Dendritic cell	<0.01	0.323648	0.34	0.052	<0.01	0	CCR5
Dendritic cell	<0.01	0.361973	0.416	0.084	<0.01	0	KYNU
Dendritic cell	<0.01	0.587974	1	0.846	<0.01	0	RPS15
Dendritic cell	<0.01	0.37077	0.425	0.087	<0.01	0	RELT
Dendritic cell	<0.01	0.400171	0.528	0.132	<0.01	0	CD300A
Dendritic cell	<0.01	0.541445	0.872	0.357	<0.01	0	GPSM3
Dendritic cell	<0.01	0.471362	0.505	0.124	<0.01	0	CHML
Dendritic cell	<0.01	0.509102	0.769	0.292	<0.01	0	SNHG7
Dendritic cell	<0.01	0.309681	0.455	0.093	<0.01	0	SLC2A1
Dendritic cell	<0.01	0.600901	0.925	0.537	<0.01	0	ATP5F1B
Dendritic cell	<0.01	0.378745	0.477	0.104	<0.01	0	IL18R1
Dendritic cell	<0.01	0.535843	0.484	0.114	<0.01	0	AC007952.4
Dendritic cell	<0.01	0.297524	0.353	0.055	<0.01	0	LLGL2
Dendritic cell	<0.01	0.540292	0.812	0.336	<0.01	0	SH3KBP1
Dendritic cell	<0.01	0.401768	0.495	0.114	<0.01	0	PLXNA4
Dendritic cell	<0.01	0.464997	0.757	0.259	<0.01	0	CELF2
Dendritic cell	<0.01	0.495274	0.677	0.235	<0.01	0	RABGAP1L
Dendritic cell	<0.01	0.586323	0.835	0.354	<0.01	0	PPP1R15A
Dendritic cell	<0.01	0.559072	0.914	0.48	<0.01	0	EIF3H
Dendritic cell	<0.01	0.533844	0.918	0.491	<0.01	0	SRSF9
Dendritic cell	<0.01	0.385005	0.528	0.131	<0.01	0	MAP2K6
Dendritic cell	<0.01	0.540502	0.985	0.515	<0.01	0	ARPC1B
Dendritic cell	<0.01	0.37398	0.45	0.1	<0.01	0	OTULINL
Dendritic cell	<0.01	0.415027	0.677	0.205	<0.01	0	RASGRP2
Dendritic cell	<0.01	0.56421	0.911	0.473	<0.01	0	MTPN
Dendritic cell	<0.01	0.392835	0.553	0.15	<0.01	0	SASH3
Dendritic cell	<0.01	0.48695	0.651	0.222	<0.01	0	ST3GAL2
Dendritic cell	<0.01	0.48972	0.781	0.301	<0.01	0	CHST12
Dendritic cell	<0.01	0.44471	0.97	0.527	<0.01	0	GRN
Dendritic cell	<0.01	0.566669	0.946	0.548	<0.01	0	RBX1
Dendritic cell	<0.01	0.604423	0.93	0.573	<0.01	0	RBM3
Dendritic cell	<0.01	0.42547	0.581	0.167	<0.01	0	SVIP
Dendritic cell	<0.01	0.471398	0.747	0.272	<0.01	0	NUDT1
Dendritic cell	<0.01	0.435479	1	0.914	<0.01	0	PTMA
Dendritic cell	<0.01	0.394476	0.584	0.164	<0.01	0	RHOF
Dendritic cell	<0.01	0.39055	0.508	0.138	<0.01	0	AHCY
Dendritic cell	<0.01	0.293601	0.387	0.071	<0.01	0	YPEL1
Dendritic cell	<0.01	0.379501	0.712	0.239	<0.01	0	AC004687.1
Dendritic cell	<0.01	0.51673	1	0.877	<0.01	0	RPL39
Dendritic cell	<0.01	0.463829	0.791	0.302	<0.01	0	AKNA
Dendritic cell	<0.01	0.55192	0.866	0.417	<0.01	0	MOB1A
Dendritic cell	<0.01	0.521542	0.692	0.261	<0.01	0	EIF4A3
Dendritic cell	<0.01	0.418647	0.647	0.209	<0.01	0	VEGFB
Dendritic cell	<0.01	0.341561	0.44	0.099	<0.01	0	ZNRF2
Dendritic cell	<0.01	0.522494	0.805	0.357	<0.01	0	SFT2D1
Dendritic cell	<0.01	0.398821	0.702	0.234	<0.01	0	DOCK8
Dendritic cell	<0.01	0.401412	0.58	0.173	<0.01	0	MYL6B
Dendritic cell	<0.01	0.385315	0.475	0.118	<0.01	0	MYO1E
Dendritic cell	<0.01	0.464411	1	0.908	<0.01	0	H3F3B
Dendritic cell	<0.01	0.536014	0.872	0.374	<0.01	0	GLIPR1
Dendritic cell	<0.01	0.559927	0.957	0.603	<0.01	0	HMGN1
Dendritic cell	<0.01	0.508327	0.802	0.324	<0.01	0	DDAH2
Dendritic cell	<0.01	0.329528	0.417	0.09	<0.01	0	EAF2
Dendritic cell	<0.01	0.38066	0.63	0.197	<0.01	0	INPP5D
Dendritic cell	<0.01	0.522965	0.736	0.29	<0.01	0	SNRPN
Dendritic cell	<0.01	0.286684	0.338	0.054	<0.01	0	AC243960.1
Dendritic cell	<0.01	0.483253	0.741	0.299	<0.01	0	CDC40
Dendritic cell	<0.01	0.393298	0.511	0.134	<0.01	0	DHTKD1
Dendritic cell	<0.01	0.548383	0.942	0.537	<0.01	0	EIF3E
Dendritic cell	<0.01	0.497808	0.744	0.301	<0.01	0	SND1
Dendritic cell	<0.01	0.479625	0.775	0.323	<0.01	0	C1QBP
Dendritic cell	<0.01	0.526559	0.911	0.477	<0.01	0	SNRPD2
Dendritic cell	<0.01	0.532099	0.852	0.412	<0.01	0	TMED2
Dendritic cell	<0.01	0.568078	0.893	0.437	<0.01	0	2022-09-09
Dendritic cell	<0.01	0.39024	0.528	0.14	<0.01	0	BIN1
Dendritic cell	<0.01	0.533496	0.984	0.613	<0.01	0	GSTP1
Dendritic cell	<0.01	0.472976	0.711	0.265	<0.01	0	TMEM109
Dendritic cell	<0.01	0.420133	0.712	0.24	<0.01	0	NREP
Dendritic cell	<0.01	0.255123	0.288	0.039	<0.01	0	PPP1R16B
Dendritic cell	<0.01	0.512082	0.744	0.305	<0.01	0	YPEL5
Dendritic cell	<0.01	0.500969	0.799	0.351	<0.01	0	PPM1G
Dendritic cell	<0.01	0.409721	0.574	0.172	<0.01	0	DOCK2
Dendritic cell	<0.01	0.509019	0.805	0.362	<0.01	0	CCT8
Dendritic cell	<0.01	0.34213	0.449	0.109	<0.01	0	TTC7A
Dendritic cell	<0.01	0.456013	0.717	0.275	<0.01	0	NHP2
Dendritic cell	<0.01	0.334312	0.44	0.103	<0.01	0	RHBDF2
Dendritic cell	<0.01	0.386671	0.42	0.092	<0.01	0	TMEM8B
Dendritic cell	<0.01	0.318285	0.349	0.066	<0.01	0	NECTIN1
Dendritic cell	<0.01	0.511637	0.915	0.498	<0.01	0	JTB
Dendritic cell	<0.01	0.512936	0.991	0.664	<0.01	0	COX6B1
Dendritic cell	<0.01	0.494167	0.838	0.385	<0.01	0	ATP5F1C
Dendritic cell	<0.01	0.514884	0.994	0.72	<0.01	0	COX4I1
Dendritic cell	<0.01	0.472319	0.753	0.308	<0.01	0	SMARCB1
Dendritic cell	<0.01	0.475029	0.721	0.274	<0.01	0	TWF2
Dendritic cell	<0.01	0.463912	0.705	0.266	<0.01	0	SDF2L1
Dendritic cell	<0.01	0.553076	0.93	0.495	<0.01	0	ZFAS1
Dendritic cell	<0.01	0.524423	0.958	0.602	<0.01	0	PSME1
Dendritic cell	<0.01	0.460429	0.891	0.434	<0.01	0	H2AFV
Dendritic cell	<0.01	0.529631	0.86	0.438	<0.01	0	GDI2
Dendritic cell	<0.01	0.556404	0.891	0.5	<0.01	0	ATP5F1A
Dendritic cell	<0.01	0.467142	0.651	0.226	<0.01	0	RAB11FIP1
Dendritic cell	<0.01	0.416712	0.696	0.244	<0.01	0	RGS19
Dendritic cell	<0.01	0.513208	0.903	0.472	<0.01	0	TRAPPC1
Dendritic cell	<0.01	0.35595	0.466	0.119	<0.01	0	SCRN1
Dendritic cell	<0.01	0.400378	0.693	0.241	<0.01	0	TNFAIP8
Dendritic cell	<0.01	0.541256	0.882	0.446	<0.01	0	PSMB8
Dendritic cell	<0.01	0.381311	0.636	0.206	<0.01	0	MGLL
Dendritic cell	<0.01	0.524738	0.832	0.39	<0.01	0	MYDGF
Dendritic cell	<0.01	0.507473	0.976	0.695	<0.01	0	SUMO2
Dendritic cell	<0.01	0.268383	0.335	0.064	<0.01	0	TMEM206
Dendritic cell	<0.01	0.389637	0.598	0.187	<0.01	0	TSTD1
Dendritic cell	<0.01	0.507561	0.945	0.557	<0.01	0	SNX3
Dendritic cell	<0.01	0.430603	0.651	0.237	<0.01	0	GRSF1
Dendritic cell	<0.01	0.383152	0.689	0.234	<0.01	0	ARHGAP30
Dendritic cell	<0.01	0.384258	0.571	0.182	<0.01	0	MTMR14
Dendritic cell	<0.01	0.338325	0.486	0.128	<0.01	0	DAPP1
Dendritic cell	<0.01	0.562754	0.957	0.572	<0.01	0	CCDC88A
Dendritic cell	<0.01	0.477388	0.772	0.344	<0.01	0	COPZ1
Dendritic cell	<0.01	0.357661	0.604	0.188	<0.01	0	SPN
Dendritic cell	<0.01	0.277017	0.337	0.062	<0.01	0	MTMR1
Dendritic cell	<0.01	0.532009	0.817	0.384	<0.01	0	PDIA4
Dendritic cell	<0.01	0.405452	0.684	0.25	<0.01	0	PTPN1
Dendritic cell	<0.01	0.494793	0.835	0.38	<0.01	0	COX5A
Dendritic cell	<0.01	0.512286	1	0.83	<0.01	0	RPL12
Dendritic cell	<0.01	0.39763	0.617	0.212	<0.01	0	PPP6R1
Dendritic cell	<0.01	0.461647	0.794	0.337	<0.01	0	DGKZ
Dendritic cell	<0.01	0.414669	0.604	0.211	<0.01	0	NDUFA7
Dendritic cell	<0.01	0.260066	0.3	0.049	<0.01	0	TRPM2
Dendritic cell	<0.01	0.362475	0.605	0.19	<0.01	0	IL2RG
Dendritic cell	<0.01	0.307359	0.334	0.063	<0.01	0	ZNF589
Dendritic cell	<0.01	0.472407	0.787	0.338	<0.01	0	SNHG8
Dendritic cell	<0.01	0.382909	0.692	0.246	<0.01	0	PARP10
Dendritic cell	<0.01	0.473661	0.824	0.373	<0.01	0	GABARAP
Dendritic cell	<0.01	0.362645	0.48	0.132	<0.01	0	TMEM19
Dendritic cell	<0.01	0.480846	0.683	0.265	<0.01	0	BTG2
Dendritic cell	<0.01	0.532168	0.979	0.672	<0.01	0	NAP1L1
Dendritic cell	<0.01	0.381367	0.951	0.385	<0.01	0	LAPTM5
Dendritic cell	<0.01	0.372903	0.548	0.166	<0.01	0	ITPR2
Dendritic cell	<0.01	0.264509	0.295	0.049	<0.01	0	SFMBT2
Dendritic cell	<0.01	0.258641	0.334	0.061	<0.01	0	STAMBPL1
Dendritic cell	<0.01	0.484229	0.934	0.541	<0.01	0	TRMT112
Dendritic cell	<0.01	0.493171	0.915	0.495	<0.01	0	RPL17
Dendritic cell	<0.01	0.343026	0.379	0.085	<0.01	0	ZBTB33
Dendritic cell	<0.01	0.341839	0.496	0.144	<0.01	0	TOR3A
Dendritic cell	<0.01	0.736806	0.911	0.55	<0.01	0	H1FX
Dendritic cell	<0.01	0.441868	0.723	0.295	<0.01	0	TXNL4A
Dendritic cell	<0.01	0.390958	0.577	0.192	<0.01	0	SERTAD2
Dendritic cell	<0.01	0.319406	0.519	0.145	<0.01	0	S1PR4
Dendritic cell	<0.01	0.475926	0.984	0.725	<0.01	0	MYL12B
Dendritic cell	<0.01	0.368634	0.711	0.263	<0.01	0	CDC42SE2
Dendritic cell	<0.01	0.265125	0.319	0.057	<0.01	0	ATP8A1
Dendritic cell	<0.01	0.266211	0.279	0.042	<0.01	0	STARD4-AS1
Dendritic cell	<0.01	0.33548	0.523	0.148	<0.01	0	SLC9A3R1
Dendritic cell	<0.01	0.420506	0.823	0.335	<0.01	0	RIPOR2
Dendritic cell	<0.01	0.415789	0.699	0.264	<0.01	0	WDFY2
Dendritic cell	<0.01	0.521662	0.915	0.535	<0.01	0	RPN2
Dendritic cell	<0.01	0.427737	0.996	0.858	<0.01	0	OAZ1
Dendritic cell	<0.01	0.367243	0.565	0.183	<0.01	0	SYS1
Dendritic cell	<0.01	0.474387	0.987	0.715	<0.01	0	ARPC2
Dendritic cell	<0.01	0.481101	0.9	0.484	<0.01	0	SELENOF
Dendritic cell	<0.01	0.330541	0.495	0.141	<0.01	0	DTNBP1
Dendritic cell	<0.01	0.26175	0.297	0.05	<0.01	0	RAP1GAP2
Dendritic cell	<0.01	0.50284	0.861	0.454	<0.01	0	C8orf59
Dendritic cell	<0.01	0.497577	0.832	0.427	<0.01	0	PSMA2
Dendritic cell	<0.01	0.409609	0.65	0.248	<0.01	0	VPS51
Dendritic cell	<0.01	0.402644	1	0.903	<0.01	0	SERF2
Dendritic cell	<0.01	0.376324	0.556	0.183	<0.01	0	PI4KA
Dendritic cell	<0.01	0.457044	0.948	0.557	<0.01	0	NOP53
Dendritic cell	<0.01	0.422188	0.672	0.261	<0.01	0	CORO1C
Dendritic cell	<0.01	0.358808	0.574	0.188	<0.01	0	ARHGAP17
Dendritic cell	<0.01	0.45379	0.781	0.354	<0.01	0	ILF2
Dendritic cell	<0.01	0.539549	0.999	0.896	<0.01	0	ACTG1
Dendritic cell	<0.01	0.376892	0.535	0.179	<0.01	0	2022-03-02
Dendritic cell	<0.01	0.455326	0.581	0.184	<0.01	0	RASD1
Dendritic cell	<0.01	0.317558	0.645	0.211	<0.01	0	TRAF3IP3
Dendritic cell	<0.01	0.388584	0.578	0.201	<0.01	0	NANS
Dendritic cell	<0.01	0.537724	0.963	0.661	<0.01	0	ANKRD12
Dendritic cell	<0.01	0.490133	0.863	0.444	<0.01	0	SSR1
Dendritic cell	<0.01	0.407958	0.601	0.212	<0.01	0	GNL3
Dendritic cell	<0.01	0.490326	0.861	0.453	<0.01	0	MLEC
Dendritic cell	<0.01	0.445852	0.982	0.683	<0.01	0	RPS26
Dendritic cell	<0.01	0.473514	0.861	0.45	<0.01	0	RTRAF
Dendritic cell	<0.01	0.46853	0.879	0.472	<0.01	0	UBE2D2
Dendritic cell	<0.01	0.347716	0.493	0.151	<0.01	0	QDPR
Dendritic cell	<0.01	0.425429	1	0.794	<0.01	0	RPL38
Dendritic cell	<0.01	0.501924	0.923	0.57	<0.01	0	BRK1
Dendritic cell	<0.01	0.286172	0.344	0.073	<0.01	0	EXOSC5
Dendritic cell	<0.01	0.456754	0.833	0.406	<0.01	0	EIF3D
Dendritic cell	<0.01	0.446358	0.735	0.316	<0.01	0	MDH2
Dendritic cell	<0.01	0.479695	0.931	0.504	<0.01	0	H2AFY
Dendritic cell	<0.01	0.386961	0.574	0.202	<0.01	0	RNF5
Dendritic cell	<0.01	0.319525	0.468	0.127	<0.01	0	CD320
Dendritic cell	<0.01	0.398078	0.666	0.245	<0.01	0	N4BP2
Dendritic cell	<0.01	0.332997	0.429	0.114	<0.01	0	GMPPB
Dendritic cell	<0.01	0.474546	0.973	0.627	<0.01	0	COX6C
Dendritic cell	<0.01	0.314092	0.791	0.299	<0.01	0	EVI2B
Dendritic cell	<0.01	0.399951	0.817	0.334	<0.01	0	RNF130
Dendritic cell	<0.01	0.424241	0.727	0.309	<0.01	0	TAOK3
Dendritic cell	<0.01	0.438369	0.824	0.392	<0.01	0	ATP5MC1
Dendritic cell	<0.01	0.325091	0.495	0.143	<0.01	0	ARHGAP9
Dendritic cell	<0.01	0.405117	0.663	0.259	<0.01	0	NBDY
Dendritic cell	<0.01	0.347537	0.613	0.223	<0.01	0	MRPS12
Dendritic cell	<0.01	0.342002	0.52	0.164	<0.01	0	ALG2
Dendritic cell	<0.01	0.304297	0.346	0.075	<0.01	0	DENND6B
Dendritic cell	<0.01	0.286863	0.423	0.109	<0.01	0	ARID5A
Dendritic cell	<0.01	0.430465	0.845	0.408	<0.01	0	FAM96B
Dendritic cell	<0.01	0.277663	0.335	0.071	<0.01	0	AVEN
Dendritic cell	<0.01	0.325808	0.453	0.131	<0.01	0	UBE2E2
Dendritic cell	<0.01	0.356111	0.572	0.192	<0.01	0	MEF2D
Dendritic cell	<0.01	0.365906	0.456	0.13	<0.01	0	BRI3BP
Dendritic cell	<0.01	0.372954	0.59	0.204	<0.01	0	ARID3A
Dendritic cell	<0.01	0.446218	0.802	0.383	<0.01	0	EIF3M
Dendritic cell	<0.01	0.273889	0.466	0.127	<0.01	0	SEMA4D
Dendritic cell	<0.01	0.384631	0.605	0.221	<0.01	0	ITGAE
Dendritic cell	<0.01	0.422625	0.711	0.292	<0.01	0	TAP1
Dendritic cell	<0.01	0.497067	0.978	0.684	<0.01	0	DYNLL1
Dendritic cell	<0.01	0.45308	0.893	0.466	<0.01	0	C19orf53
Dendritic cell	<0.01	0.402726	0.58	0.211	<0.01	0	STT3A
Dendritic cell	<0.01	0.440027	0.993	0.735	<0.01	0	PFN1
Dendritic cell	<0.01	0.457075	0.841	0.405	<0.01	0	PGLS
Dendritic cell	<0.01	0.408657	0.721	0.299	<0.01	0	MDFIC
Dendritic cell	<0.01	0.480056	0.911	0.508	<0.01	0	RABAC1
Dendritic cell	<0.01	0.455296	0.979	0.675	<0.01	0	UBL5
Dendritic cell	<0.01	0.284042	0.353	0.082	<0.01	0	KLHL6
Dendritic cell	<0.01	0.326227	0.99	0.616	<0.01	0	SH3BGRL3
Dendritic cell	<0.01	0.46801	0.76	0.34	<0.01	0	CUX1
Dendritic cell	<0.01	0.273728	0.361	0.084	<0.01	0	HDAC9
Dendritic cell	<0.01	0.423932	0.808	0.38	<0.01	0	NDUFAB1
Dendritic cell	<0.01	0.394587	0.648	0.251	<0.01	0	SNX18
Dendritic cell	<0.01	0.445549	0.844	0.413	<0.01	0	RNASEH2B
Dendritic cell	<0.01	0.439094	0.799	0.371	<0.01	0	MRPL57
Dendritic cell	<0.01	0.473183	0.957	0.622	<0.01	0	NDUFA4
Dendritic cell	<0.01	0.369282	0.566	0.2	<0.01	0	BID
Dendritic cell	<0.01	0.456337	0.96	0.586	<0.01	0	COX6A1
Dendritic cell	<0.01	0.452451	0.857	0.444	<0.01	0	OGT
Dendritic cell	<0.01	0.451053	0.946	0.557	<0.01	0	NEDD8
Dendritic cell	<0.01	0.373888	0.627	0.234	<0.01	0	ETV6
Dendritic cell	<0.01	0.308033	0.471	0.141	<0.01	0	ADCY7
Dendritic cell	<0.01	0.432039	0.808	0.397	<0.01	0	TM9SF2
Dendritic cell	<0.01	0.312231	0.626	0.221	<0.01	0	ARHGAP45
Dendritic cell	<0.01	0.447192	0.955	0.571	<0.01	0	EIF3K
Dendritic cell	<0.01	0.455546	0.973	0.669	<0.01	0	EDF1
Dendritic cell	<0.01	0.463462	0.852	0.454	<0.01	0	SNU13
Dendritic cell	<0.01	0.421061	0.945	0.465	<0.01	0	ARHGDIB
Dendritic cell	<0.01	0.373953	0.611	0.235	<0.01	0	AKR7A2
Dendritic cell	<0.01	0.451743	0.873	0.487	<0.01	0	GABARAPL2
Dendritic cell	<0.01	0.373772	0.942	0.5	<0.01	0	DBI
Dendritic cell	<0.01	0.390152	0.689	0.29	<0.01	0	RTF2
Dendritic cell	<0.01	0.307595	0.407	0.108	<0.01	0	RNF144B
Dendritic cell	<0.01	0.492555	0.896	0.499	<0.01	0	PDIA6
Dendritic cell	<0.01	0.25778	0.277	0.052	<0.01	0	KMO
Dendritic cell	<0.01	0.460694	0.861	0.456	<0.01	0	APBB1IP
Dendritic cell	<0.01	0.264782	0.279	0.052	<0.01	0	CDH23
Dendritic cell	<0.01	0.446057	0.849	0.451	<0.01	0	ATP5PB
Dendritic cell	<0.01	0.396474	0.754	0.341	<0.01	0	TAF10
Dendritic cell	<0.01	0.262759	0.298	0.06	<0.01	0	RPP25
Dendritic cell	<0.01	0.43218	0.96	0.596	<0.01	0	TRIR
Dendritic cell	<0.01	0.384519	0.684	0.282	<0.01	0	SCAMP2
Dendritic cell	<0.01	0.272818	0.325	0.071	<0.01	0	WASF1
Dendritic cell	<0.01	0.490963	0.937	0.633	<0.01	0	HNRNPC
Dendritic cell	<0.01	0.341566	0.584	0.213	<0.01	0	MFSD12
Dendritic cell	<0.01	0.378976	0.726	0.316	<0.01	0	CCDC107
Dendritic cell	<0.01	0.30066	0.349	0.086	<0.01	0	SCARB1
Dendritic cell	<0.01	0.335743	0.462	0.141	<0.01	0	HNRNPA1P48
Dendritic cell	<0.01	0.337421	0.593	0.216	<0.01	0	SMCO4
Dendritic cell	<0.01	0.325244	0.595	0.211	<0.01	0	ORAI2
Dendritic cell	<0.01	0.311091	0.31	0.064	<0.01	0	AC103591.3
Dendritic cell	<0.01	0.251092	0.32	0.07	<0.01	0	HOXB2
Dendritic cell	<0.01	0.376141	0.651	0.265	<0.01	0	IFNAR2
Dendritic cell	<0.01	0.288848	0.34	0.077	<0.01	0	ITGB7
Dendritic cell	<0.01	0.28414	0.389	0.104	<0.01	0	MYCBP
Dendritic cell	<0.01	0.341309	0.994	0.892	<0.01	0	MYL6
Dendritic cell	<0.01	0.336479	0.513	0.174	<0.01	0	MGAT2
Dendritic cell	<0.01	0.41519	0.811	0.394	<0.01	0	SNRPF
Dendritic cell	<0.01	0.373026	0.566	0.204	<0.01	0	N4BP2L1
Dendritic cell	<0.01	0.447901	0.748	0.344	<0.01	0	SP110
Dendritic cell	<0.01	0.466097	0.955	0.594	<0.01	0	CANX
Dendritic cell	<0.01	0.3658	0.818	0.382	<0.01	0	C9orf16
Dendritic cell	<0.01	0.401943	0.618	0.25	<0.01	0	PSMB10
Dendritic cell	<0.01	0.441378	0.924	0.566	<0.01	0	DAD1
Dendritic cell	<0.01	0.429957	0.845	0.443	<0.01	0	PHB2
Dendritic cell	<0.01	0.390598	1	0.838	<0.01	0	RPL8
Dendritic cell	<0.01	0.432695	0.978	0.693	<0.01	0	BTG1
Dendritic cell	<0.01	0.371693	0.613	0.246	<0.01	0	DNAJB11
Dendritic cell	<0.01	0.292662	0.38	0.102	<0.01	0	EXOC6
Dendritic cell	<0.01	0.369078	0.593	0.233	<0.01	0	FAM96A
Dendritic cell	<0.01	0.39298	0.964	0.611	<0.01	0	NPC2
Dendritic cell	<0.01	0.339048	0.577	0.21	<0.01	0	INPP4A
Dendritic cell	<0.01	0.427929	0.955	0.625	<0.01	0	ACTR2
Dendritic cell	<0.01	0.256413	0.346	0.086	<0.01	0	MAN2B1
Dendritic cell	<0.01	0.340638	0.63	0.253	<0.01	0	PIN1
Dendritic cell	<0.01	0.407916	0.718	0.324	<0.01	0	ALKBH7
Dendritic cell	<0.01	0.391069	0.765	0.365	<0.01	0	PAIP2
Dendritic cell	<0.01	0.3641	0.537	0.197	<0.01	0	RPS6KA1
Dendritic cell	<0.01	0.309755	0.529	0.178	<0.01	0	THEMIS2
Dendritic cell	<0.01	0.376029	0.662	0.273	<0.01	0	RPS6KA3
Dendritic cell	<0.01	0.415515	0.915	0.552	<0.01	0	ANAPC16
Dendritic cell	<0.01	0.254874	0.319	0.076	<0.01	0	DYRK4
Dendritic cell	<0.01	0.423067	0.706	0.315	<0.01	0	ADI1
Dendritic cell	<0.01	0.273117	0.349	0.09	<0.01	0	ADCK2
Dendritic cell	<0.01	0.444651	0.873	0.474	<0.01	0	LMAN2
Dendritic cell	<0.01	0.409689	0.832	0.433	<0.01	0	SIVA1
Dendritic cell	<0.01	0.400359	0.75	0.35	<0.01	0	WDR1
Dendritic cell	<0.01	0.320091	0.514	0.172	<0.01	0	SYNGR2
Dendritic cell	<0.01	0.383539	0.525	0.18	<0.01	0	ISG20
Dendritic cell	<0.01	0.27991	0.423	0.123	<0.01	0	ARHGAP25
Dendritic cell	<0.01	0.326833	0.48	0.163	<0.01	0	ZDHHC24
Dendritic cell	<0.01	0.407558	0.714	0.329	<0.01	0	DNAJC1
Dendritic cell	<0.01	0.302966	0.459	0.146	<0.01	0	EDEM1
Dendritic cell	<0.01	0.334915	0.656	0.273	<0.01	0	MAGOH
Dendritic cell	<0.01	0.333147	0.574	0.22	<0.01	0	RAB4A
Dendritic cell	<0.01	0.39043	0.854	0.451	<0.01	0	RBM8A
Dendritic cell	<0.01	0.377694	0.784	0.382	<0.01	0	PFDN2
Dendritic cell	<0.01	0.277957	0.472	0.15	<0.01	0	FMNL3
Dendritic cell	<0.01	0.393766	0.915	0.532	<0.01	0	RAN
Dendritic cell	<0.01	0.436179	0.93	0.581	<0.01	0	P4HB
Dendritic cell	<0.01	0.358793	0.615	0.258	<0.01	0	TOMM22
Dendritic cell	<0.01	0.400823	0.87	0.467	<0.01	0	SNRPG
Dendritic cell	<0.01	0.281268	0.344	0.087	<0.01	0	CMKLR1
Dendritic cell	<0.01	0.357574	0.681	0.305	<0.01	0	TMEM208
Dendritic cell	<0.01	0.355454	1	0.805	<0.01	0	RPL36
Dendritic cell	<0.01	0.268972	0.361	0.097	<0.01	0	SERPINB8
Dendritic cell	<0.01	0.383322	0.893	0.5	<0.01	0	EIF3G
Dendritic cell	<0.01	0.295702	0.438	0.139	<0.01	0	ZDHHC4
Dendritic cell	<0.01	0.338095	0.435	0.136	<0.01	0	CUEDC1
Dendritic cell	<0.01	0.408535	0.92	0.582	<0.01	0	SARAF
Dendritic cell	<0.01	0.422144	0.835	0.428	<0.01	0	C12orf57
Dendritic cell	<0.01	0.379082	0.884	0.458	<0.01	0	NOP10
Dendritic cell	<0.01	0.420056	0.939	0.552	<0.01	0	NDUFB11
Dendritic cell	<0.01	0.332062	0.775	0.337	<0.01	0	PLEKHO1
Dendritic cell	<0.01	0.352304	0.572	0.231	<0.01	0	PTPMT1
Dendritic cell	<0.01	0.424098	0.936	0.595	<0.01	0	ATP5MC3
Dendritic cell	<0.01	0.376379	0.717	0.342	<0.01	0	SRP19
Dendritic cell	<0.01	0.406279	0.896	0.52	<0.01	0	TACC1
Dendritic cell	<0.01	0.408469	0.991	0.734	<0.01	0	HSP90B1
Dendritic cell	<0.01	0.385874	0.702	0.323	<0.01	0	SLC3A2
Dendritic cell	<0.01	0.374357	0.61	0.254	<0.01	0	VEZF1
Dendritic cell	<0.01	0.393133	0.906	0.5	<0.01	0	PSMB3
Dendritic cell	<0.01	0.343051	0.636	0.266	<0.01	0	ECHDC1
Dendritic cell	<0.01	0.407641	0.896	0.511	<0.01	0	NDUFB4
Dendritic cell	<0.01	0.38735	0.902	0.502	<0.01	0	RPS17
Dendritic cell	<0.01	0.380713	0.845	0.426	<0.01	0	SNRPB
Dendritic cell	<0.01	0.372616	0.626	0.266	<0.01	0	SRPRA
Dendritic cell	<0.01	0.295353	0.469	0.155	<0.01	0	HYOU1
Dendritic cell	<0.01	0.25509	0.429	0.129	<0.01	0	ALCAM
Dendritic cell	<0.01	0.369475	0.726	0.35	<0.01	0	COMMD3
Dendritic cell	<0.01	0.405178	0.982	0.752	<0.01	0	CALM2
Dendritic cell	<0.01	0.322901	0.589	0.228	<0.01	0	PREX1
Dendritic cell	<0.01	0.442932	0.793	0.425	<0.01	0	HM13
Dendritic cell	<0.01	0.373068	0.805	0.417	<0.01	0	UBE2L3
Dendritic cell	<0.01	0.482973	0.605	0.247	<0.01	0	PPP1R14A
Dendritic cell	<0.01	0.425708	0.936	0.588	<0.01	0	SLC25A3
Dendritic cell	<0.01	0.388712	0.741	0.352	<0.01	0	INTS6
Dendritic cell	<0.01	0.358058	0.645	0.286	<0.01	0	NAPA
Dendritic cell	<0.01	0.385939	0.844	0.431	<0.01	0	PGK1
Dendritic cell	<0.01	0.371463	0.914	0.514	<0.01	0	ATP6V0B
Dendritic cell	<0.01	0.319517	0.522	0.193	<0.01	0	CHCHD7
Dendritic cell	<0.01	0.396614	0.836	0.448	<0.01	0	CDV3
Dendritic cell	<0.01	0.276747	0.49	0.17	<0.01	0	TBCC
Dendritic cell	<0.01	0.357735	0.781	0.39	<0.01	0	SMIM26
Dendritic cell	<0.01	0.382587	0.873	0.475	<0.01	0	NDUFS6
Dendritic cell	<0.01	0.42114	0.937	0.601	<0.01	0	SET
Dendritic cell	<0.01	0.357055	0.675	0.3	<0.01	0	MPG
Dendritic cell	<0.01	0.324988	0.58	0.232	<0.01	0	PAIP1
Dendritic cell	<0.01	0.307795	0.529	0.194	<0.01	0	DAAM1
Dendritic cell	<0.01	0.412327	0.96	0.638	<0.01	0	RHOA
Dendritic cell	<0.01	0.379193	0.866	0.47	<0.01	0	LAMTOR5
Dendritic cell	<0.01	0.286562	0.456	0.152	<0.01	0	BET1
Dendritic cell	<0.01	0.522715	0.908	0.575	<0.01	0	KLF6
Dendritic cell	<0.01	0.374265	0.754	0.376	<0.01	0	EIF3I
Dendritic cell	<0.01	0.415022	0.948	0.657	<0.01	0	SRSF3
Dendritic cell	<0.01	0.40325	0.887	0.514	<0.01	0	ATP5MD
Dendritic cell	<0.01	0.257398	0.453	0.145	<0.01	0	CCDC88B
Dendritic cell	<0.01	0.364579	0.307	0.074	<0.01	0	MYBL2
Dendritic cell	<0.01	0.270205	0.468	0.157	<0.01	0	ARHGAP15
Dendritic cell	<0.01	0.368839	0.547	0.222	<0.01	0	HINT2
Dendritic cell	<0.01	0.315419	0.56	0.218	<0.01	0	SLC35C2
Dendritic cell	<0.01	0.409751	0.937	0.566	<0.01	0	MZT2B
Dendritic cell	<0.01	0.31284	0.556	0.221	<0.01	0	LAGE3
Dendritic cell	<0.01	0.322497	0.715	0.319	<0.01	0	TMEM160
Dendritic cell	<0.01	0.3313	0.548	0.213	<0.01	0	MSL3
Dendritic cell	<0.01	0.252492	0.364	0.104	<0.01	0	MKL1
Dendritic cell	<0.01	0.401981	0.981	0.705	<0.01	0	ATP5MC2
Dendritic cell	<0.01	0.367609	0.776	0.388	<0.01	0	SNRPE
Dendritic cell	<0.01	0.336776	0.694	0.313	<0.01	0	AIP
Dendritic cell	<0.01	0.386886	0.255	0.053	<0.01	0	RGS1
Dendritic cell	<0.01	0.389649	0.93	0.551	<0.01	0	ATP5MF
Dendritic cell	<0.01	0.415451	0.914	0.549	<0.01	0	DNAJA1
Dendritic cell	<0.01	0.345147	0.657	0.288	<0.01	0	RPL22L1
Dendritic cell	<0.01	0.261504	0.367	0.102	<0.01	0	BICD1
Dendritic cell	<0.01	0.256813	0.769	0.331	<0.01	0	CD44
Dendritic cell	<0.01	0.315524	0.599	0.25	<0.01	0	MCTS1
Dendritic cell	<0.01	0.408813	0.918	0.592	<0.01	0	SERBP1
Dendritic cell	<0.01	0.361474	0.939	0.582	<0.01	0	AES
Dendritic cell	<0.01	0.363356	0.855	0.466	<0.01	0	MRPL20
Dendritic cell	<0.01	0.36931	0.97	0.621	<0.01	0	UQCR11
Dendritic cell	<0.01	0.359766	0.818	0.425	<0.01	0	PSMD8
Dendritic cell	<0.01	0.350384	0.656	0.298	<0.01	0	CPNE3
Dendritic cell	<0.01	0.268606	0.393	0.121	<0.01	0	LTV1
Dendritic cell	<0.01	0.280632	0.563	0.222	<0.01	0	LSM10
Dendritic cell	<0.01	0.288886	0.602	0.236	<0.01	0	CNTRL
Dendritic cell	<0.01	0.336035	0.563	0.23	<0.01	0	NADK
Dendritic cell	<0.01	0.301383	0.62	0.267	<0.01	0	PIP4K2A
Dendritic cell	<0.01	0.278042	0.42	0.135	<0.01	0	MGAT4A
Dendritic cell	<0.01	0.338504	0.687	0.312	<0.01	0	CYCS
Dendritic cell	<0.01	0.379396	0.851	0.466	<0.01	0	DDT
Dendritic cell	<0.01	0.319404	0.63	0.266	<0.01	0	ANTXR2
Dendritic cell	<0.01	0.400139	0.924	0.625	<0.01	0	C11orf58
Dendritic cell	<0.01	0.372767	0.659	0.299	<0.01	0	PLIN3
Dendritic cell	<0.01	0.314344	0.598	0.254	<0.01	0	LYPLA1
Dendritic cell	<0.01	0.544162	0.811	0.467	<0.01	0	TPM2
Dendritic cell	<0.01	0.321597	0.463	0.166	<0.01	0	SLC39A10
Dendritic cell	<0.01	0.356288	0.796	0.41	<0.01	0	TIMM8B
Dendritic cell	<0.01	0.280251	0.49	0.179	<0.01	0	UBE2W
Dendritic cell	<0.01	0.413575	0.931	0.589	<0.01	0	PDIA3
Dendritic cell	<0.01	0.417246	0.949	0.591	<0.01	0	RRBP1
Dendritic cell	<0.01	0.297923	0.541	0.209	<0.01	0	SH2B3
Dendritic cell	<0.01	0.37666	0.835	0.479	<0.01	0	DNAJC7
Dendritic cell	<0.01	0.393027	0.882	0.531	<0.01	0	HNRNPM
Dendritic cell	<0.01	0.312805	0.723	0.339	<0.01	0	SNRPD1
Dendritic cell	<0.01	0.357778	0.672	0.319	<0.01	0	ELF1
Dendritic cell	<0.01	0.314623	1	0.953	<0.01	0	ACTB
Dendritic cell	<0.01	0.340064	0.648	0.297	<0.01	0	NUDT5
Dendritic cell	<0.01	0.31569	0.754	0.363	<0.01	0	PRMT1
Dendritic cell	<0.01	0.321328	0.762	0.376	<0.01	0	POLR1D
Dendritic cell	<0.01	0.3313	0.835	0.437	<0.01	0	LSM7
Dendritic cell	<0.01	0.325436	0.641	0.272	<0.01	0	CCND3
Dendritic cell	<0.01	0.383067	0.899	0.544	<0.01	0	EIF4B
Dendritic cell	<0.01	0.326825	0.741	0.367	<0.01	0	GTF2A2
Dendritic cell	<0.01	0.344588	0.949	0.571	<0.01	0	CAP1
Dendritic cell	<0.01	0.381256	0.893	0.516	<0.01	0	PRDX6
Dendritic cell	<0.01	0.309235	0.499	0.195	<0.01	0	TMED3
Dendritic cell	<0.01	0.324843	0.566	0.243	<0.01	0	TMEM141
Dendritic cell	<0.01	0.308943	0.575	0.244	<0.01	0	MRPL16
Dendritic cell	<0.01	0.293291	0.605	0.261	<0.01	0	COA4
Dendritic cell	<0.01	0.25245	0.331	0.092	<0.01	0	SNX20
Dendritic cell	<0.01	0.300078	0.62	0.264	<0.01	0	SCAMP4
Dendritic cell	<0.01	0.279975	0.487	0.175	<0.01	0	FKBP11
Dendritic cell	<0.01	0.37061	0.881	0.486	<0.01	0	ATP5PO
Dendritic cell	<0.01	0.344999	0.933	0.549	<0.01	0	ARPC5
Dendritic cell	<0.01	0.350706	0.802	0.424	<0.01	0	NDUFB3
Dendritic cell	<0.01	0.268595	0.465	0.159	<0.01	0	GPX7
Dendritic cell	<0.01	0.341112	0.709	0.343	<0.01	0	CCT7
Dendritic cell	<0.01	0.303666	0.589	0.255	<0.01	0	NDUFA9
Dendritic cell	<0.01	0.251289	0.525	0.198	<0.01	0	PRKRA
Dendritic cell	<0.01	0.274997	0.508	0.193	<0.01	0	PGGT1B
Dendritic cell	<0.01	0.353346	0.908	0.51	<0.01	0	POMP
Dendritic cell	<0.01	0.330849	0.77	0.394	<0.01	0	LSM8
Dendritic cell	<0.01	0.307818	0.645	0.294	<0.01	0	POLR2G
Dendritic cell	<0.01	0.350908	0.882	0.487	<0.01	0	COX7B
Dendritic cell	<0.01	0.342931	0.736	0.37	<0.01	0	ARF5
Dendritic cell	<0.01	0.265457	0.465	0.172	<0.01	0	TRADD
Dendritic cell	<0.01	0.268603	0.468	0.172	<0.01	0	TRAPPC6A
Dendritic cell	<0.01	0.323016	0.721	0.362	<0.01	0	RSL24D1
Dendritic cell	<0.01	0.301517	0.635	0.287	<0.01	0	RAB8A
Dendritic cell	<0.01	0.331508	0.854	0.462	<0.01	0	ARPC4
Dendritic cell	<0.01	0.290136	0.532	0.218	<0.01	0	EIF2A
Dendritic cell	<0.01	0.358142	0.923	0.576	<0.01	0	SAP18
Dendritic cell	<0.01	0.364064	0.83	0.47	<0.01	0	TOMM20
Dendritic cell	<0.01	0.284093	0.565	0.233	<0.01	0	EIF2AK4
Dendritic cell	<0.01	0.367772	0.918	0.55	<0.01	0	ATP5PF
Dendritic cell	<0.01	0.276121	0.432	0.151	<0.01	0	IRF2BPL
Dendritic cell	<0.01	0.272895	0.519	0.202	<0.01	0	UVRAG
Dendritic cell	<0.01	0.369915	0.975	0.735	<0.01	0	CCNI
Dendritic cell	<0.01	0.319698	0.669	0.315	<0.01	0	PPP1R2
Dendritic cell	<0.01	0.301891	0.654	0.304	<0.01	0	EIF6
Dendritic cell	<0.01	0.285712	0.541	0.226	<0.01	0	RPAIN
Dendritic cell	<0.01	0.354674	0.909	0.548	<0.01	0	TPM3
Dendritic cell	<0.01	0.276936	0.705	0.325	<0.01	0	FNBP1
Dendritic cell	<0.01	0.308251	0.714	0.346	<0.01	0	PTPN2
Dendritic cell	<0.01	0.353645	0.972	0.655	<0.01	0	UQCRB
Dendritic cell	<0.01	0.320102	0.545	0.229	<0.01	0	ARFGAP3
Dendritic cell	<0.01	0.292371	0.651	0.295	<0.01	0	ZNF428
Dendritic cell	<0.01	0.301446	0.493	0.198	<0.01	0	NSMCE1
Dendritic cell	<0.01	0.342045	0.93	0.561	<0.01	0	UQCRH
Dendritic cell	<0.01	0.256974	0.416	0.143	<0.01	0	CUL4B
Dendritic cell	<0.01	0.358584	0.8	0.436	<0.01	0	RBBP4
Dendritic cell	<0.01	0.32463	0.855	0.472	<0.01	0	NDUFB10
Dendritic cell	<0.01	0.261848	0.413	0.143	<0.01	0	SGSM3
Dendritic cell	<0.01	0.309765	0.77	0.388	<0.01	0	LSM3
Dendritic cell	<0.01	0.259095	0.441	0.163	<0.01	0	NUS1
Dendritic cell	<0.01	0.329245	0.668	0.316	<0.01	0	NOP56
Dendritic cell	<0.01	0.34042	0.627	0.299	<0.01	0	SLC1A5
Dendritic cell	<0.01	0.319599	0.718	0.342	<0.01	0	AKR1A1
Dendritic cell	<0.01	0.28245	0.507	0.2	<0.01	0	MAPRE2
Dendritic cell	<0.01	0.314151	0.668	0.324	<0.01	0	C1orf43
Dendritic cell	<0.01	0.34264	0.92	0.565	<0.01	0	GNG5
Dendritic cell	<0.01	0.316094	0.654	0.311	<0.01	0	NDUFS3
Dendritic cell	<0.01	0.284728	0.641	0.283	<0.01	0	RGS10
Dendritic cell	<0.01	0.33635	0.936	0.579	<0.01	0	NDUFA1
Dendritic cell	<0.01	0.310385	0.809	0.427	<0.01	0	LAMTOR1
Dendritic cell	<0.01	0.337624	0.838	0.472	<0.01	0	CAPZA1
Dendritic cell	<0.01	0.295153	0.841	0.466	<0.01	0	ANP32A
Dendritic cell	<0.01	0.313606	0.663	0.319	<0.01	0	PSMA5
Dendritic cell	<0.01	0.339187	0.781	0.421	<0.01	0	SNRPB2
Dendritic cell	<0.01	0.297345	0.623	0.292	<0.01	0	CHCHD1
Dendritic cell	<0.01	0.315617	0.969	0.662	<0.01	0	TOMM7
Dendritic cell	<0.01	0.27085	0.428	0.154	<0.01	0	PNP
Dendritic cell	<0.01	0.259422	0.399	0.136	<0.01	0	PRMT7
Dendritic cell	<0.01	0.293841	0.529	0.226	<0.01	0	MRPS33
Dendritic cell	<0.01	0.306815	0.796	0.416	<0.01	0	MGAT1
Dendritic cell	<0.01	0.321764	0.945	0.582	<0.01	0	CTSC
Dendritic cell	<0.01	0.25747	0.61	0.277	<0.01	0	EMC6
Dendritic cell	<0.01	0.355013	0.996	0.873	<0.01	0	UBC
Dendritic cell	<0.01	0.288033	0.668	0.32	<0.01	0	PLEKHJ1
Dendritic cell	<0.01	0.340378	0.93	0.576	<0.01	0	UQCR10
Dendritic cell	<0.01	0.271904	0.544	0.231	<0.01	0	SRM
Dendritic cell	<0.01	0.321446	0.958	0.615	<0.01	0	CLIC1
Dendritic cell	<0.01	0.274648	0.638	0.289	<0.01	0	LSM4
Dendritic cell	<0.01	0.292888	0.554	0.238	<0.01	0	CNP
Dendritic cell	<0.01	0.266268	0.584	0.261	<0.01	0	SAP30BP
Dendritic cell	<0.01	0.269822	0.56	0.246	<0.01	0	PDCD2
Dendritic cell	<0.01	0.258336	0.553	0.232	<0.01	0	NCOA3
Dendritic cell	<0.01	0.274702	0.566	0.254	<0.01	0	PDCD10
Dendritic cell	<0.01	0.27706	0.461	0.184	<0.01	0	MOB1B
Dendritic cell	<0.01	0.287966	0.596	0.272	<0.01	0	TOP2B
Dendritic cell	<0.01	0.360036	0.897	0.557	<0.01	0	NDUFC2
Dendritic cell	<0.01	0.297743	0.531	0.225	<0.01	0	LHFPL2
Dendritic cell	<0.01	0.256847	0.42	0.154	<0.01	0	GALK1
Dendritic cell	<0.01	0.255657	0.475	0.19	<0.01	0	CTNNBL1
Dendritic cell	<0.01	0.254604	0.461	0.183	<0.01	0	UBE2F
Dendritic cell	<0.01	0.326082	0.817	0.451	<0.01	0	HIGD2A
Dendritic cell	<0.01	0.294708	0.794	0.403	<0.01	0	NAGK
Dendritic cell	<0.01	0.315186	0.763	0.395	<0.01	0	CBX6
Dendritic cell	<0.01	0.275517	0.689	0.339	<0.01	0	COX14
Dendritic cell	<0.01	0.254744	0.462	0.178	<0.01	0	ITCH
Dendritic cell	<0.01	0.278805	0.683	0.336	<0.01	0	UQCRFS1
Dendritic cell	<0.01	0.258054	0.361	0.122	<0.01	0	HSPA13
Dendritic cell	<0.01	0.287304	0.59	0.268	<0.01	0	GIT2
Dendritic cell	<0.01	0.257122	0.443	0.167	<0.01	0	MDN1
Dendritic cell	<0.01	0.278064	0.547	0.246	<0.01	0	DR1
Dendritic cell	<0.01	0.382601	0.878	0.569	<0.01	0	NCL
Dendritic cell	<0.01	0.326649	0.851	0.499	<0.01	0	TBCA
Dendritic cell	<0.01	0.288219	0.715	0.372	<0.01	0	USP15
Dendritic cell	<0.01	0.341438	0.842	0.501	<0.01	0	PRDX5
Dendritic cell	<0.01	0.327698	0.747	0.402	<0.01	0	KIF5B
Dendritic cell	<0.01	0.297793	0.678	0.338	<0.01	0	ENSA
Dendritic cell	<0.01	0.294087	0.729	0.376	<0.01	0	ESD
Dendritic cell	<0.01	0.329312	0.896	0.544	<0.01	0	HNRNPD
Dendritic cell	<0.01	0.288765	0.678	0.335	<0.01	0	LSM5
Dendritic cell	<0.01	0.33712	0.988	0.768	<0.01	0	GNAS
Dendritic cell	<0.01	0.298186	0.614	0.295	<0.01	0	LARS
Dendritic cell	<0.01	0.30734	0.759	0.408	<0.01	0	CCS
Dendritic cell	<0.01	0.271404	0.66	0.319	<0.01	0	SSNA1
Dendritic cell	<0.01	0.296705	0.478	0.199	<0.01	0	SMC6
Dendritic cell	<0.01	0.284524	0.757	0.391	<0.01	0	TRIM44
Dendritic cell	<0.01	0.28979	0.715	0.359	<0.01	0	C6orf48
Dendritic cell	<0.01	0.302261	0.738	0.386	<0.01	0	SELENOK
Dendritic cell	<0.01	0.307462	0.641	0.324	<0.01	0	NDUFB5
Dendritic cell	<0.01	0.276379	0.686	0.332	<0.01	0	MZT2A
Dendritic cell	<0.01	0.256775	0.459	0.182	<0.01	0	FES
Dendritic cell	<0.01	0.258698	0.45	0.181	<0.01	0	AKIRIN2
Dendritic cell	<0.01	0.319852	0.9	0.551	<0.01	0	ATP5F1D
Dendritic cell	<0.01	0.275522	0.615	0.295	<0.01	0	CYBC1
Dendritic cell	<0.01	0.27956	0.632	0.307	<0.01	0	IAH1
Dendritic cell	<0.01	0.32542	0.899	0.536	<0.01	0	NDUFA11
Dendritic cell	<0.01	0.271869	0.534	0.237	<0.01	0	IVD
Dendritic cell	<0.01	0.281365	0.794	0.443	<0.01	0	ZNHIT1
Dendritic cell	<0.01	0.254781	0.528	0.231	<0.01	0	SEC13
Dendritic cell	<0.01	0.319201	0.852	0.506	<0.01	0	KRTCAP2
Dendritic cell	<0.01	0.339697	0.858	0.541	<0.01	0	C4orf3
Dendritic cell	<0.01	0.285016	0.711	0.374	<0.01	0	NOL7
Dendritic cell	<0.01	0.271083	0.717	0.371	<0.01	0	CCDC12
Dendritic cell	<0.01	0.295503	0.638	0.32	<0.01	0	MTIF3
Dendritic cell	<0.01	0.282811	0.779	0.422	<0.01	0	PSMB6
Dendritic cell	<0.01	0.29282	0.651	0.324	<0.01	0	DNAJC3
Dendritic cell	<0.01	0.300888	0.824	0.469	<0.01	0	AKAP13
Dendritic cell	<0.01	0.309455	0.83	0.47	<0.01	0	PPP1CA
Dendritic cell	<0.01	0.271086	0.738	0.382	<0.01	0	VPS36
Dendritic cell	<0.01	0.282947	0.653	0.331	<0.01	0	MRPL34
Dendritic cell	<0.01	0.293742	0.861	0.528	<0.01	0	PRPF38B
Dendritic cell	<0.01	0.255829	0.63	0.301	<0.01	0	RAB5IF
Dendritic cell	<0.01	0.269611	0.589	0.282	<0.01	0	DGUOK
Dendritic cell	<0.01	0.280838	0.718	0.375	<0.01	0	COX17
Dendritic cell	<0.01	0.271223	0.687	0.35	<0.01	0	RSL1D1
Dendritic cell	<0.01	0.274097	0.677	0.34	<0.01	0	ZNF22
Dendritic cell	<0.01	0.283667	0.729	0.391	<0.01	0	NDUFAF3
Dendritic cell	<0.01	0.270678	0.782	0.415	<0.01	0	OFD1
Dendritic cell	<0.01	0.320057	0.689	0.374	<0.01	0	SRP72
Dendritic cell	<0.01	0.303084	0.61	0.3	<0.01	0	FKBP3
Dendritic cell	<0.01	0.317048	0.823	0.478	<0.01	0	GNB1
Dendritic cell	<0.01	0.283972	0.914	0.565	<0.01	0	CAT
Dendritic cell	<0.01	0.253524	0.62	0.303	<0.01	0	CYC1
Dendritic cell	<0.01	0.310232	0.844	0.482	<0.01	0	DPP7
Dendritic cell	<0.01	0.288283	0.79	0.448	<0.01	0	TMCO1
Dendritic cell	<0.01	0.295436	0.833	0.485	<0.01	0	ERH
Dendritic cell	<0.01	0.284659	0.836	0.494	<0.01	0	ACTR3
Dendritic cell	<0.01	0.301591	0.838	0.486	<0.01	0	NDUFB8
Dendritic cell	<0.01	0.262886	0.745	0.403	<0.01	0	PDCD6
Dendritic cell	<0.01	0.28459	0.781	0.438	<0.01	0	PSMA1
Dendritic cell	<0.01	0.265395	0.954	0.669	<0.01	0	HMGN2
Dendritic cell	<0.01	0.302918	0.808	0.465	<0.01	0	PSMA4
Dendritic cell	<0.01	0.266754	0.756	0.393	<0.01	0	PAK2
Dendritic cell	<0.01	0.271811	0.914	0.573	<0.01	0	ATP5MPL
Dendritic cell	<0.01	0.288639	0.912	0.552	<0.01	0	COX8A
Dendritic cell	<0.01	0.272747	0.624	0.31	<0.01	0	NDUFB6
Dendritic cell	<0.01	0.26895	0.803	0.452	<0.01	0	SF3B6
Dendritic cell	<0.01	0.255214	0.976	0.753	<0.01	0	UBB
Dendritic cell	<0.01	0.251503	0.772	0.408	<0.01	0	NIN
Dendritic cell	<0.01	0.307669	0.894	0.558	<0.01	0	PEBP1
Dendritic cell	<0.01	0.264529	0.65	0.328	<0.01	0	DPYSL2
Dendritic cell	<0.01	0.287813	0.884	0.541	<0.01	0	FKBP1A
Dendritic cell	<0.01	0.279136	0.796	0.45	<0.01	0	SSBP1
Dendritic cell	<0.01	0.252247	0.468	0.207	<0.01	0	ACADM
Dendritic cell	<0.01	0.290863	0.709	0.388	<0.01	0	PSMD7
Dendritic cell	<0.01	0.291558	0.75	0.424	<0.01	0	NSA2
Dendritic cell	<0.01	0.260011	0.553	0.268	<0.01	0	STARD7
Dendritic cell	<0.01	0.262975	0.629	0.33	<0.01	0	TMED4
Dendritic cell	<0.01	0.255724	0.61	0.309	<0.01	0	COPB1
Dendritic cell	<0.01	0.293584	0.92	0.596	<0.01	0	ATP6V1G1
Dendritic cell	<0.01	0.295009	0.748	0.441	<0.01	0	DNAJC8
Dendritic cell	<0.01	0.253783	0.618	0.319	<0.01	0	PSMB7
Dendritic cell	<0.01	0.268182	0.712	0.398	<0.01	0	GHITM
Dendritic cell	<0.01	0.251089	0.647	0.335	<0.01	0	SNX17
Dendritic cell	<0.01	0.287951	0.845	0.531	<0.01	0	TOP1
Dendritic cell	<0.01	0.314755	0.803	0.457	<0.01	0	SERPINF1
Dendritic cell	<0.01	0.275131	0.757	0.434	<0.01	0	HSPE1
Dendritic cell	<0.01	0.27332	0.818	0.477	<0.01	0	SNRPD3
Dendritic cell	<0.01	0.258717	0.493	0.233	<0.01	0	MAN1A1
Dendritic cell	<0.01	0.266605	0.79	0.48	<0.01	0	PSMB4
Dendritic cell	<0.01	0.267132	0.888	0.543	<0.01	0	NDUFB2
Dendritic cell	<0.01	0.288989	0.864	0.568	<0.01	0	SRSF2
Dendritic cell	<0.01	0.265496	0.721	0.405	<0.01	0	CCT3
Dendritic cell	<0.01	0.306447	0.826	0.52	<0.01	0	YWHAE
Dendritic cell	<0.01	0.283635	0.706	0.395	<0.01	0	LMAN1
Dendritic cell	<0.01	0.255694	0.784	0.436	<0.01	0	HMGN3
Dendritic cell	<0.01	0.267003	0.957	0.638	<0.01	0	PSMA7
Dendritic cell	<0.01	0.261903	0.873	0.543	<0.01	0	SEM1
Dendritic cell	<0.01	0.271643	0.936	0.626	<0.01	0	ATP6V0E1
Dendritic cell	<0.01	0.253367	0.419	0.186	<0.01	0	LRRC75A
Dendritic cell	<0.01	0.252918	0.736	0.426	<0.01	0	MLF2
Dendritic cell	<0.01	0.259999	0.753	0.415	<0.01	0	EIF5A
Dendritic cell	<0.01	0.255145	0.717	0.41	<0.01	0	ZC3H15
Dendritic cell	<0.01	0.264331	0.978	0.71	<0.01	0	HNRNPA3
Dendritic cell	<0.01	0.256493	0.623	0.344	<0.01	0	SNF8
Dendritic cell	<0.01	0.285546	0.395	0.174	<0.01	0	MX1
Dendritic cell	<0.01	0.270714	0.902	0.626	<0.01	0	YWHAZ
Dendritic cell	<0.01	0.251609	0.8	0.501	<0.01	0	KDM5A
Dendritic cell	<0.01	0.258502	0.934	0.625	<0.01	0	PCBP1
Dendritic cell	<0.01	0.267741	0.976	0.808	<0.01	0	HNRNPU
Dendritic cell	<0.01	0.252039	0.899	0.627	<0.01	0	TAPBP
Premature osteoblast C1	<0.01	1.01796	0.958	0.401	<0.01	1	PDGFRB
Premature osteoblast C1	<0.01	1.12352	1	0.628	<0.01	1	CXCL12
Premature osteoblast C1	<0.01	1.03369	0.997	0.459	<0.01	1	LEPR
Premature osteoblast C1	<0.01	0.948022	0.943	0.363	<0.01	1	GGT5
Premature osteoblast C1	<0.01	1.01615	0.88	0.345	<0.01	1	ABCA8
Premature osteoblast C1	<0.01	0.923113	0.969	0.403	<0.01	1	FSTL1
Premature osteoblast C1	<0.01	0.924154	0.96	0.396	<0.01	1	C1S
Premature osteoblast C1	<0.01	0.867172	0.965	0.415	<0.01	1	CALD1
Premature osteoblast C1	<0.01	0.901938	0.885	0.352	<0.01	1	FMO2
Premature osteoblast C1	<0.01	0.948858	0.986	0.509	<0.01	1	VCAN
Premature osteoblast C1	<0.01	0.960519	0.765	0.285	<0.01	1	LINC01268
Premature osteoblast C1	<0.01	0.860601	0.966	0.443	<0.01	1	TFPI
Premature osteoblast C1	<0.01	0.813552	0.951	0.373	<0.01	1	CP
Premature osteoblast C1	<0.01	0.854111	0.863	0.329	<0.01	1	ANGPT1
Premature osteoblast C1	<0.01	0.985265	0.772	0.293	<0.01	1	CARMN
Premature osteoblast C1	<0.01	0.883902	0.834	0.342	<0.01	1	RBMS3
Premature osteoblast C1	<0.01	0.768242	0.957	0.863	<0.01	1	XIST
Premature osteoblast C1	<0.01	0.847188	0.789	0.283	<0.01	1	CHRDL1
Premature osteoblast C1	<0.01	0.844172	0.777	0.301	<0.01	1	NAV2
Premature osteoblast C1	<0.01	0.842952	0.805	0.323	<0.01	1	TNS2
Premature osteoblast C1	<0.01	0.782502	0.94	0.382	<0.01	1	CHL1
Premature osteoblast C1	<0.01	0.907031	0.751	0.293	<0.01	1	ARHGEF10
Premature osteoblast C1	<0.01	0.812611	0.951	0.425	<0.01	1	VCAM1
Premature osteoblast C1	<0.01	0.836204	0.94	0.544	<0.01	1	GAS6
Premature osteoblast C1	<0.01	0.801959	0.997	0.592	<0.01	1	MARCKS
Premature osteoblast C1	<0.01	0.828251	0.955	0.451	<0.01	1	CYP1B1
Premature osteoblast C1	<0.01	0.715762	0.94	0.413	<0.01	1	TF
Premature osteoblast C1	<0.01	0.84919	0.809	0.332	<0.01	1	EBF3
Premature osteoblast C1	<0.01	0.864419	0.825	0.325	<0.01	1	SPRY1
Premature osteoblast C1	<0.01	0.747312	0.925	0.399	<0.01	1	COL6A1
Premature osteoblast C1	<0.01	0.686195	1	0.984	<0.01	1	MALAT1
Premature osteoblast C1	<0.01	0.858519	0.783	0.316	<0.01	1	BMP5
Premature osteoblast C1	<0.01	0.921627	0.772	0.288	<0.01	1	IGFBP3
Premature osteoblast C1	<0.01	0.733547	0.903	0.36	<0.01	1	CCDC80
Premature osteoblast C1	<0.01	0.864298	0.76	0.315	<0.01	1	ST5
Premature osteoblast C1	<0.01	0.814924	0.9	0.38	<0.01	1	FOXC1
Premature osteoblast C1	<0.01	0.851268	0.805	0.33	<0.01	1	DDR2
Premature osteoblast C1	<0.01	0.830813	0.86	0.473	<0.01	1	TNS3
Premature osteoblast C1	<0.01	0.785288	0.834	0.343	<0.01	1	LHFPL6
Premature osteoblast C1	<0.01	0.77513	0.923	0.435	<0.01	1	SERPING1
Premature osteoblast C1	<0.01	0.83512	0.983	0.667	<0.01	1	ZFP36L1
Premature osteoblast C1	<0.01	0.63072	0.975	0.896	<0.01	1	DDX17
Premature osteoblast C1	<0.01	0.817091	0.857	0.47	<0.01	1	DST
Premature osteoblast C1	<0.01	0.894551	0.735	0.283	<0.01	1	PAPPA
Premature osteoblast C1	<0.01	0.671863	0.922	0.404	<0.01	1	COL6A2
Premature osteoblast C1	<0.01	0.798012	0.715	0.299	<0.01	1	RIPOR3
Premature osteoblast C1	<0.01	0.822387	0.714	0.305	<0.01	1	ABCA6
Premature osteoblast C1	<0.01	0.769966	0.812	0.32	<0.01	1	SPARCL1
Premature osteoblast C1	<0.01	0.888186	0.763	0.343	<0.01	1	ADAM28
Premature osteoblast C1	<0.01	0.80773	0.712	0.271	<0.01	1	ISLR
Premature osteoblast C1	<0.01	0.790111	0.742	0.301	<0.01	1	NOTCH3
Premature osteoblast C1	<0.01	0.716694	0.863	0.365	<0.01	1	ANGPTL4
Premature osteoblast C1	<0.01	0.786318	0.818	0.369	<0.01	1	EPAS1
Premature osteoblast C1	<0.01	0.780082	0.782	0.32	<0.01	1	CSF1
Premature osteoblast C1	<0.01	1.0033	0.771	0.319	<0.01	1	IGFBP5
Premature osteoblast C1	<0.01	0.723168	0.94	0.75	<0.01	1	WSB1
Premature osteoblast C1	<0.01	0.604338	0.902	0.377	<0.01	1	COL1A1
Premature osteoblast C1	<0.01	0.781054	0.797	0.335	<0.01	1	LTBP2
Premature osteoblast C1	<0.01	0.757065	0.829	0.367	<0.01	1	MXRA8
Premature osteoblast C1	<0.01	0.6379	1	0.841	<0.01	1	NEAT1
Premature osteoblast C1	<0.01	0.808207	0.868	0.543	<0.01	1	RUNX1
Premature osteoblast C1	<0.01	0.632192	0.965	0.413	<0.01	1	COL1A2
Premature osteoblast C1	<0.01	0.75445	0.774	0.31	<0.01	1	FMO3
Premature osteoblast C1	<0.01	0.632239	0.895	0.368	<0.01	1	FBN1
Premature osteoblast C1	<0.01	0.691901	0.775	0.298	<0.01	1	C7
Premature osteoblast C1	<0.01	0.728078	0.729	0.276	<0.01	1	FRZB
Premature osteoblast C1	<0.01	0.742702	0.709	0.29	<0.01	1	WDR86
Premature osteoblast C1	<0.01	0.547175	0.851	0.345	<0.01	1	COL3A1
Premature osteoblast C1	<0.01	0.727177	0.771	0.324	<0.01	1	PLPP3
Premature osteoblast C1	<0.01	0.630177	0.874	0.35	<0.01	1	C1R
Premature osteoblast C1	<0.01	0.789633	0.712	0.298	<0.01	1	RAI14
Premature osteoblast C1	<0.01	0.65223	0.882	0.37	<0.01	1	CDH11
Premature osteoblast C1	<0.01	0.548188	0.922	0.456	<0.01	1	IGFBP7
Premature osteoblast C1	<0.01	0.682479	0.775	0.296	<0.01	1	COL14A1
Premature osteoblast C1	<0.01	0.615474	0.969	0.52	<0.01	1	IFITM3
Premature osteoblast C1	<0.01	0.708968	0.732	0.287	<0.01	1	ESM1
Premature osteoblast C1	<0.01	0.718127	0.731	0.305	<0.01	1	PDGFRA
Premature osteoblast C1	<0.01	0.728889	0.665	0.261	<0.01	1	ALPL
Premature osteoblast C1	<0.01	0.790871	0.695	0.289	<0.01	1	PGF
Premature osteoblast C1	<0.01	0.746951	0.766	0.375	<0.01	1	PMEPA1
Premature osteoblast C1	<0.01	0.746259	0.742	0.383	<0.01	1	CSAD
Premature osteoblast C1	<0.01	0.838013	0.823	0.554	<0.01	1	MAP4K4
Premature osteoblast C1	<0.01	0.625193	0.711	0.264	<0.01	1	IGFBP2
Premature osteoblast C1	<0.01	0.763883	0.638	0.252	<0.01	1	SYNPO2
Premature osteoblast C1	<0.01	0.737702	0.694	0.301	<0.01	1	EBF1
Premature osteoblast C1	<0.01	0.853753	0.729	0.352	<0.01	1	KCNQ1OT1
Premature osteoblast C1	<0.01	0.723315	0.8	0.451	<0.01	1	TSC22D1
Premature osteoblast C1	<0.01	0.59312	0.734	0.314	<0.01	1	COL6A3
Premature osteoblast C1	<0.01	0.649842	0.848	0.385	<0.01	1	PCOLCE
Premature osteoblast C1	<0.01	0.721842	0.64	0.262	<0.01	1	SVEP1
Premature osteoblast C1	<0.01	0.740412	0.852	0.626	<0.01	1	RBMS1
Premature osteoblast C1	<0.01	0.707183	0.628	0.258	<0.01	1	PLEKHH2
Premature osteoblast C1	<0.01	0.711276	0.5	0.164	<0.01	1	ABCA10
Premature osteoblast C1	<0.01	0.705566	0.558	0.208	<0.01	1	MAPK10
Premature osteoblast C1	<0.01	0.68998	0.694	0.296	<0.01	1	PCDH18
Premature osteoblast C1	<0.01	0.631805	0.808	0.384	<0.01	1	LPL
Premature osteoblast C1	<0.01	0.68182	0.708	0.308	<0.01	1	KITLG
Premature osteoblast C1	<0.01	0.43982	0.789	0.332	<0.01	1	PTGDS
Premature osteoblast C1	<0.01	0.759437	0.655	0.267	<0.01	1	VGLL3
Premature osteoblast C1	<0.01	0.750977	0.671	0.289	<0.01	1	LIFR
Premature osteoblast C1	<0.01	0.662377	0.577	0.226	<0.01	1	NRXN2
Premature osteoblast C1	<0.01	0.651483	0.815	0.458	<0.01	1	HNMT
Premature osteoblast C1	<0.01	0.702286	0.737	0.376	<0.01	1	RHOBTB3
Premature osteoblast C1	<0.01	0.590297	0.735	0.309	<0.01	1	IGFBP4
Premature osteoblast C1	<0.01	0.487132	1	0.993	<0.01	1	MT-ND1
Premature osteoblast C1	<0.01	0.686266	0.737	0.335	<0.01	1	CFH
Premature osteoblast C1	<0.01	0.630948	0.874	0.497	<0.01	1	LRP1
Premature osteoblast C1	<0.01	0.67177	0.652	0.26	<0.01	1	NTRK2
Premature osteoblast C1	<0.01	0.723641	0.7	0.331	<0.01	1	UACA
Premature osteoblast C1	<0.01	0.440465	0.877	0.365	<0.01	1	DCN
Premature osteoblast C1	<0.01	0.720013	0.654	0.312	<0.01	1	PEAK1
Premature osteoblast C1	<0.01	0.665653	0.729	0.367	<0.01	1	SYNE2
Premature osteoblast C1	<0.01	0.673161	0.543	0.209	<0.01	1	TEAD1
Premature osteoblast C1	<0.01	0.656278	0.648	0.271	<0.01	1	ENPEP
Premature osteoblast C1	<0.01	0.664737	0.674	0.301	<0.01	1	LAMB1
Premature osteoblast C1	<0.01	0.701325	0.697	0.321	<0.01	1	ENAH
Premature osteoblast C1	<0.01	0.760699	0.614	0.261	<0.01	1	ADAMTS9
Premature osteoblast C1	<0.01	0.733259	0.549	0.22	<0.01	1	CYGB
Premature osteoblast C1	<0.01	0.69094	0.771	0.45	<0.01	1	IL6ST
Premature osteoblast C1	<0.01	0.624725	0.825	0.464	<0.01	1	TPM1
Premature osteoblast C1	<0.01	0.641579	0.614	0.262	<0.01	1	ITGA1
Premature osteoblast C1	<0.01	0.60625	0.671	0.286	<0.01	1	BGN
Premature osteoblast C1	<0.01	0.610129	0.643	0.262	<0.01	1	ITIH5
Premature osteoblast C1	<0.01	0.639544	0.768	0.435	<0.01	1	LTBP3
Premature osteoblast C1	<0.01	0.632246	0.7	0.318	<0.01	1	CAVIN1
Premature osteoblast C1	<0.01	0.721446	0.74	0.461	<0.01	1	SHPRH
Premature osteoblast C1	<0.01	0.675607	0.54	0.217	<0.01	1	CDKN1C
Premature osteoblast C1	<0.01	0.665449	0.591	0.259	<0.01	1	APBB2
Premature osteoblast C1	<0.01	0.702651	0.555	0.225	<0.01	1	DMD
Premature osteoblast C1	<0.01	0.638448	0.523	0.204	<0.01	1	GABRE
Premature osteoblast C1	<0.01	0.492809	0.771	0.339	<0.01	1	MDK
Premature osteoblast C1	<0.01	0.639335	0.623	0.279	<0.01	1	DLC1
Premature osteoblast C1	<0.01	0.608179	0.855	0.553	<0.01	1	CD81
Premature osteoblast C1	<0.01	0.658664	0.745	0.423	<0.01	1	APOL6
Premature osteoblast C1	<0.01	0.692196	0.748	0.47	<0.01	1	ODF2L
Premature osteoblast C1	<0.01	0.708533	0.617	0.267	<0.01	1	ERRFI1
Premature osteoblast C1	<0.01	0.615328	0.497	0.193	<0.01	1	PTPN14
Premature osteoblast C1	<0.01	0.603281	0.729	0.36	<0.01	1	EMILIN1
Premature osteoblast C1	<0.01	0.659631	0.602	0.26	<0.01	1	AKAP12
Premature osteoblast C1	<0.01	0.664261	0.578	0.252	<0.01	1	AMOTL2
Premature osteoblast C1	<0.01	0.656161	0.526	0.212	<0.01	1	ABCA9
Premature osteoblast C1	<0.01	0.583556	0.889	0.709	<0.01	1	AHNAK
Premature osteoblast C1	<0.01	0.605173	0.615	0.27	<0.01	1	FGF7
Premature osteoblast C1	<0.01	0.616372	0.477	0.182	<0.01	1	WASF3
Premature osteoblast C1	<0.01	0.349129	0.952	0.535	<0.01	1	CFD
Premature osteoblast C1	<0.01	0.642579	0.66	0.373	<0.01	1	LTBR
Premature osteoblast C1	<0.01	0.598729	0.563	0.243	<0.01	1	MDFI
Premature osteoblast C1	<0.01	0.585036	0.637	0.295	<0.01	1	FGFR1
Premature osteoblast C1	<0.01	0.603613	0.64	0.327	<0.01	1	MAML2
Premature osteoblast C1	<0.01	0.581637	0.706	0.338	<0.01	1	EMP2
Premature osteoblast C1	<0.01	0.585343	0.638	0.302	<0.01	1	SERPINH1
Premature osteoblast C1	<0.01	0.643372	0.765	0.544	<0.01	1	FTX
Premature osteoblast C1	<0.01	0.661571	0.672	0.368	<0.01	1	EPS8
Premature osteoblast C1	<0.01	0.620507	0.537	0.232	<0.01	1	PLA2R1
Premature osteoblast C1	<0.01	0.542329	0.917	0.701	<0.01	1	IFITM2
Premature osteoblast C1	<0.01	0.503348	0.932	0.86	<0.01	1	PNISR
Premature osteoblast C1	<0.01	0.520099	0.762	0.417	<0.01	1	GPM6B
Premature osteoblast C1	<0.01	0.529774	0.888	0.8	<0.01	1	N4BP2L2
Premature osteoblast C1	<0.01	0.597026	0.552	0.239	<0.01	1	TMEM108
Premature osteoblast C1	<0.01	0.585263	0.685	0.362	<0.01	1	FHL1
Premature osteoblast C1	<0.01	0.523042	0.651	0.289	<0.01	1	OLFML3
Premature osteoblast C1	<0.01	0.502344	0.892	0.669	<0.01	1	GSN
Premature osteoblast C1	<0.01	0.604503	0.554	0.248	<0.01	1	GHR
Premature osteoblast C1	<0.01	0.572321	0.831	0.635	<0.01	1	LEPROT
Premature osteoblast C1	<0.01	0.477187	0.918	0.834	<0.01	1	FUS
Premature osteoblast C1	<0.01	0.628172	0.672	0.388	<0.01	1	FNDC3B
Premature osteoblast C1	<0.01	0.556786	0.477	0.195	<0.01	1	ADGRA2
Premature osteoblast C1	<0.01	0.571697	0.554	0.253	<0.01	1	DAAM2
Premature osteoblast C1	<0.01	0.58109	0.578	0.257	<0.01	1	NID1
Premature osteoblast C1	<0.01	0.533472	0.588	0.268	<0.01	1	TMEM150C
Premature osteoblast C1	<0.01	0.567267	0.469	0.189	<0.01	1	TRABD2B
Premature osteoblast C1	<0.01	0.598408	0.572	0.262	<0.01	1	THBS1
Premature osteoblast C1	<0.01	0.341095	0.992	0.621	<0.01	1	APOE
Premature osteoblast C1	<0.01	0.531538	0.635	0.287	<0.01	1	GJA1
Premature osteoblast C1	<0.01	0.663918	0.485	0.196	<0.01	1	ID4
Premature osteoblast C1	<0.01	0.416473	0.998	0.994	<0.01	1	MT-ND3
Premature osteoblast C1	<0.01	0.6054	0.606	0.326	<0.01	1	ZCCHC24
Premature osteoblast C1	<0.01	0.442202	1	0.993	<0.01	1	MT-ND4
Premature osteoblast C1	<0.01	0.492313	0.877	0.784	<0.01	1	LUC7L3
Premature osteoblast C1	<0.01	0.608129	0.691	0.452	<0.01	1	PARP14
Premature osteoblast C1	<0.01	0.574043	0.555	0.255	<0.01	1	FRMD6
Premature osteoblast C1	<0.01	0.609258	0.528	0.254	<0.01	1	EFNB1
Premature osteoblast C1	<0.01	0.543848	0.392	0.144	<0.01	1	MEIS2
Premature osteoblast C1	<0.01	0.444126	0.674	0.319	<0.01	1	NNMT
Premature osteoblast C1	<0.01	0.525626	0.817	0.672	<0.01	1	NKTR
Premature osteoblast C1	<0.01	0.602266	0.663	0.403	<0.01	1	SPTBN1
Premature osteoblast C1	<0.01	0.665281	0.785	0.496	<0.01	1	CEBPD
Premature osteoblast C1	<0.01	0.362944	0.742	0.354	<0.01	1	TAGLN
Premature osteoblast C1	<0.01	0.2865	0.935	0.502	<0.01	1	SELENOP
Premature osteoblast C1	<0.01	0.48283	0.694	0.349	<0.01	1	LGALS3BP
Premature osteoblast C1	<0.01	0.541687	0.683	0.396	<0.01	1	CYBRD1
Premature osteoblast C1	<0.01	0.59457	0.7	0.447	<0.01	1	NFIC
Premature osteoblast C1	<0.01	0.602188	0.528	0.232	<0.01	1	ALDH1A3
Premature osteoblast C1	<0.01	0.484128	0.708	0.372	<0.01	1	EPHX1
Premature osteoblast C1	<0.01	0.600298	0.418	0.164	<0.01	1	FRMD6-AS1
Premature osteoblast C1	<0.01	0.585768	0.512	0.238	<0.01	1	DNM3OS
Premature osteoblast C1	<0.01	0.514305	0.606	0.291	<0.01	1	LAMA4
Premature osteoblast C1	<0.01	0.467733	0.658	0.312	<0.01	1	TNC
Premature osteoblast C1	<0.01	0.604021	0.728	0.527	<0.01	1	STAT2
Premature osteoblast C1	<0.01	0.59489	0.535	0.271	<0.01	1	SH3PXD2A
Premature osteoblast C1	<0.01	0.611581	0.652	0.448	<0.01	1	STX16
Premature osteoblast C1	<0.01	0.53208	0.48	0.208	<0.01	1	ADGRL2
Premature osteoblast C1	<0.01	0.589887	0.794	0.537	<0.01	1	SOX4
Premature osteoblast C1	<0.01	0.515804	0.509	0.229	<0.01	1	GFRA1
Premature osteoblast C1	<0.01	0.553692	0.462	0.2	<0.01	1	SLC22A3
Premature osteoblast C1	<0.01	0.524444	0.398	0.157	<0.01	1	NAV3
Premature osteoblast C1	<0.01	0.553287	0.386	0.15	<0.01	1	CORO6
Premature osteoblast C1	<0.01	0.561802	0.562	0.305	<0.01	1	CAMK2D
Premature osteoblast C1	<0.01	0.406938	0.911	0.892	<0.01	1	SON
Premature osteoblast C1	<0.01	0.509916	0.592	0.279	<0.01	1	MMP2
Premature osteoblast C1	<0.01	0.554473	0.66	0.441	<0.01	1	CCNL2
Premature osteoblast C1	<0.01	0.678873	0.594	0.304	<0.01	1	SOCS3
Premature osteoblast C1	<0.01	0.555519	0.766	0.605	<0.01	1	STAT3
Premature osteoblast C1	<0.01	0.535472	0.498	0.233	<0.01	1	2022-09-04
Premature osteoblast C1	<0.01	0.615292	0.522	0.268	<0.01	1	CEMIP2
Premature osteoblast C1	<0.01	0.486925	0.522	0.239	<0.01	1	ZFHX4
Premature osteoblast C1	<0.01	0.558065	0.802	0.647	<0.01	1	TRAM1
Premature osteoblast C1	<0.01	0.520602	0.509	0.244	<0.01	1	COL16A1
Premature osteoblast C1	<0.01	0.508313	0.403	0.164	<0.01	1	COL28A1
Premature osteoblast C1	<0.01	0.384032	0.96	0.923	<0.01	1	DDX5
Premature osteoblast C1	<0.01	0.533114	0.382	0.157	<0.01	1	TWIST2
Premature osteoblast C1	<0.01	0.475888	0.588	0.282	<0.01	1	MGP
Premature osteoblast C1	<0.01	0.496939	0.851	0.759	<0.01	1	AKAP9
Premature osteoblast C1	<0.01	0.545508	0.411	0.183	<0.01	1	SPATA6
Premature osteoblast C1	<0.01	0.502105	0.472	0.217	<0.01	1	FZD8
Premature osteoblast C1	<0.01	0.549448	0.372	0.149	<0.01	1	PLEKHS1
Premature osteoblast C1	<0.01	0.479561	0.454	0.209	<0.01	1	PTPN13
Premature osteoblast C1	<0.01	0.563292	0.662	0.452	<0.01	1	LPP
Premature osteoblast C1	<0.01	0.537653	0.462	0.215	<0.01	1	ECM2
Premature osteoblast C1	<0.01	0.485785	0.806	0.717	<0.01	1	HP1BP3
Premature osteoblast C1	<0.01	0.548335	0.597	0.355	<0.01	1	SHC1
Premature osteoblast C1	<0.01	0.575167	0.522	0.279	<0.01	1	ADCY3
Premature osteoblast C1	<0.01	0.639772	0.526	0.284	<0.01	1	SLC1A3
Premature osteoblast C1	<0.01	0.449434	0.495	0.231	<0.01	1	COL5A1
Premature osteoblast C1	<0.01	0.488191	0.411	0.177	<0.01	1	SLC7A10
Premature osteoblast C1	<0.01	0.528033	0.438	0.2	<0.01	1	ANK3
Premature osteoblast C1	<0.01	0.577599	0.478	0.234	<0.01	1	IFI44L
Premature osteoblast C1	<0.01	0.477041	0.463	0.208	<0.01	1	TMEM132C
Premature osteoblast C1	<0.01	0.516116	0.465	0.228	<0.01	1	MAST4
Premature osteoblast C1	<0.01	0.495493	0.411	0.179	<0.01	1	EYA1
Premature osteoblast C1	<0.01	0.534206	0.514	0.283	<0.01	1	IGF2BP2
Premature osteoblast C1	<0.01	0.569074	0.54	0.308	<0.01	1	LIMA1
Premature osteoblast C1	<0.01	0.5201	0.498	0.251	<0.01	1	FZD1
Premature osteoblast C1	<0.01	0.433648	0.868	0.807	<0.01	1	CIRBP
Premature osteoblast C1	<0.01	0.528965	0.549	0.277	<0.01	1	GLDN
Premature osteoblast C1	<0.01	0.588082	0.737	0.567	<0.01	1	LMO4
Premature osteoblast C1	<0.01	0.539063	0.646	0.431	<0.01	1	AC245297.3
Premature osteoblast C1	<0.01	0.538563	0.405	0.176	<0.01	1	HES4
Premature osteoblast C1	<0.01	0.544499	0.708	0.491	<0.01	1	ZBTB20
Premature osteoblast C1	<0.01	0.485184	0.422	0.191	<0.01	1	YAP1
Premature osteoblast C1	<0.01	0.490952	0.466	0.213	<0.01	1	APOB
Premature osteoblast C1	<0.01	0.480762	0.525	0.266	<0.01	1	FERMT2
Premature osteoblast C1	<0.01	0.518744	0.451	0.216	<0.01	1	BICC1
Premature osteoblast C1	<0.01	0.508597	0.326	0.126	<0.01	1	ASPA
Premature osteoblast C1	<0.01	0.475302	0.762	0.653	<0.01	1	PABPN1
Premature osteoblast C1	<0.01	0.530096	0.737	0.629	<0.01	1	SNRNP70
Premature osteoblast C1	<0.01	0.436264	0.826	0.773	<0.01	1	ARGLU1
Premature osteoblast C1	<0.01	0.522248	0.492	0.271	<0.01	1	SBF2
Premature osteoblast C1	<0.01	0.49936	0.454	0.216	<0.01	1	CPXM1
Premature osteoblast C1	<0.01	0.53308	0.597	0.4	<0.01	1	NFAT5
Premature osteoblast C1	<0.01	0.474333	0.432	0.198	<0.01	1	SLC7A2
Premature osteoblast C1	<0.01	0.577702	0.623	0.456	<0.01	1	POGZ
Premature osteoblast C1	<0.01	0.471814	0.543	0.288	<0.01	1	MRC2
Premature osteoblast C1	<0.01	0.578182	0.566	0.326	<0.01	1	GMDS
Premature osteoblast C1	<0.01	0.532046	0.512	0.295	<0.01	1	RFTN1
Premature osteoblast C1	<0.01	0.509768	0.374	0.163	<0.01	1	PODN
Premature osteoblast C1	<0.01	0.5039	0.451	0.23	<0.01	1	C1RL
Premature osteoblast C1	<0.01	0.554115	0.634	0.443	<0.01	1	PLEC
Premature osteoblast C1	<0.01	0.481342	0.409	0.191	<0.01	1	FARP1
Premature osteoblast C1	<0.01	0.480579	0.789	0.699	<0.01	1	POLR2J3.1
Premature osteoblast C1	<0.01	0.497061	0.64	0.422	<0.01	1	2022-09-11
Premature osteoblast C1	<0.01	0.420365	0.468	0.228	<0.01	1	MYO6
Premature osteoblast C1	<0.01	0.512687	0.585	0.348	<0.01	1	PALLD
Premature osteoblast C1	<0.01	0.537748	0.502	0.291	<0.01	1	PRKCA
Premature osteoblast C1	<0.01	0.533148	0.597	0.407	<0.01	1	EIF4G3
Premature osteoblast C1	<0.01	0.493958	0.415	0.191	<0.01	1	CCBE1
Premature osteoblast C1	<0.01	0.448229	0.777	0.673	<0.01	1	GTF2I
Premature osteoblast C1	<0.01	0.552168	0.609	0.418	<0.01	1	GABPB1-AS1
Premature osteoblast C1	<0.01	0.45937	0.606	0.374	<0.01	1	EPB41L2
Premature osteoblast C1	<0.01	0.427577	0.835	0.779	<0.01	1	RSRP1
Premature osteoblast C1	<0.01	0.51463	0.285	0.102	<0.01	1	SLC6A1
Premature osteoblast C1	<0.01	0.495665	0.515	0.283	<0.01	1	HSPG2
Premature osteoblast C1	<0.01	0.491163	0.415	0.201	<0.01	1	ECHDC2
Premature osteoblast C1	<0.01	0.457839	0.668	0.423	<0.01	1	ACTN1
Premature osteoblast C1	<0.01	0.464702	0.372	0.164	<0.01	1	LGI4
Premature osteoblast C1	<0.01	0.48991	0.382	0.169	<0.01	1	VEGFC
Premature osteoblast C1	<0.01	0.546879	0.42	0.209	<0.01	1	MICALL2
Premature osteoblast C1	<0.01	0.45542	0.451	0.234	<0.01	1	CTTN
Premature osteoblast C1	<0.01	0.484853	0.445	0.231	<0.01	1	MIRLET7BHG
Premature osteoblast C1	<0.01	0.44908	0.382	0.173	<0.01	1	TCF7L1
Premature osteoblast C1	<0.01	0.436324	0.482	0.248	<0.01	1	IL1R1
Premature osteoblast C1	<0.01	0.501294	0.508	0.302	<0.01	1	CTNND1
Premature osteoblast C1	<0.01	0.458216	0.478	0.24	<0.01	1	C1QTNF1
Premature osteoblast C1	<0.01	0.46511	0.44	0.216	<0.01	1	NFIB
Premature osteoblast C1	<0.01	0.426775	0.437	0.209	<0.01	1	SATB2
Premature osteoblast C1	<0.01	0.518964	0.534	0.332	<0.01	1	C19orf66
Premature osteoblast C1	<0.01	0.456001	0.402	0.181	<0.01	1	COL11A1
Premature osteoblast C1	<0.01	0.498439	0.366	0.169	<0.01	1	PBX1
Premature osteoblast C1	<0.01	0.42354	0.283	0.106	<0.01	1	RNF207
Premature osteoblast C1	<0.01	0.471708	0.442	0.235	<0.01	1	GABBR1
Premature osteoblast C1	<0.01	0.501372	0.682	0.559	<0.01	1	LENG8
Premature osteoblast C1	<0.01	0.526783	0.38	0.171	<0.01	1	COL5A3
Premature osteoblast C1	<0.01	0.477854	0.654	0.496	<0.01	1	MGMT
Premature osteoblast C1	<0.01	0.434873	0.383	0.17	<0.01	1	NCAM2
Premature osteoblast C1	<0.01	0.296011	1	0.995	<0.01	1	MT-CYB
Premature osteoblast C1	<0.01	0.494203	0.375	0.17	<0.01	1	SEMA6D
Premature osteoblast C1	<0.01	0.459987	0.411	0.205	<0.01	1	DMWD
Premature osteoblast C1	<0.01	0.441264	0.76	0.67	<0.01	1	ANKRD11
Premature osteoblast C1	<0.01	0.442101	0.358	0.161	<0.01	1	ZNF462
Premature osteoblast C1	<0.01	0.479687	0.7	0.597	<0.01	1	ACADVL
Premature osteoblast C1	<0.01	0.411836	0.295	0.114	<0.01	1	NRXN3
Premature osteoblast C1	<0.01	0.466629	0.489	0.276	<0.01	1	MYLK
Premature osteoblast C1	<0.01	0.447234	0.398	0.189	<0.01	1	TPBG
Premature osteoblast C1	<0.01	0.526928	0.474	0.272	<0.01	1	FRMD4A
Premature osteoblast C1	<0.01	0.533906	0.5	0.304	<0.01	1	FHOD1
Premature osteoblast C1	<0.01	0.365608	0.997	0.987	<0.01	1	MT-ND2
Premature osteoblast C1	<0.01	0.431692	0.545	0.322	<0.01	1	MAF
Premature osteoblast C1	<0.01	0.431646	0.306	0.126	<0.01	1	SCUBE1
Premature osteoblast C1	<0.01	0.474499	0.695	0.6	<0.01	1	OGA
Premature osteoblast C1	<0.01	0.45329	0.368	0.177	<0.01	1	ANKRD50
Premature osteoblast C1	<0.01	0.503025	0.418	0.221	<0.01	1	CRIM1
Premature osteoblast C1	<0.01	0.538891	0.662	0.527	<0.01	1	GOLGB1
Premature osteoblast C1	<0.01	0.377568	0.86	0.832	<0.01	1	RBM39
Premature osteoblast C1	<0.01	0.468495	0.426	0.216	<0.01	1	SNAI2
Premature osteoblast C1	<0.01	0.425482	0.569	0.331	<0.01	1	OLFML2B
Premature osteoblast C1	<0.01	0.476219	0.452	0.253	<0.01	1	SIDT2
Premature osteoblast C1	<0.01	0.372388	0.42	0.192	<0.01	1	THY1
Premature osteoblast C1	<0.01	0.460624	0.577	0.355	<0.01	1	ARID5B
Premature osteoblast C1	<0.01	0.455513	0.443	0.245	<0.01	1	GOLGA8A
Premature osteoblast C1	<0.01	0.489594	0.445	0.243	<0.01	1	DAPK2
Premature osteoblast C1	<0.01	0.443475	0.305	0.129	<0.01	1	SMOC1
Premature osteoblast C1	<0.01	0.500538	0.488	0.295	<0.01	1	TNRC6C
Premature osteoblast C1	<0.01	0.38526	0.845	0.803	<0.01	1	HNRNPH1
Premature osteoblast C1	<0.01	0.547356	0.294	0.121	<0.01	1	NECAB1
Premature osteoblast C1	<0.01	0.411716	0.342	0.157	<0.01	1	BMP1
Premature osteoblast C1	<0.01	0.46092	0.372	0.18	<0.01	1	NFATC4
Premature osteoblast C1	<0.01	0.370038	0.255	0.093	<0.01	1	LINC01836
Premature osteoblast C1	<0.01	0.435271	0.549	0.336	<0.01	1	TNFAIP2
Premature osteoblast C1	<0.01	0.496061	0.565	0.4	<0.01	1	CCDC14
Premature osteoblast C1	<0.01	0.470619	0.385	0.2	<0.01	1	RIMKLB
Premature osteoblast C1	<0.01	0.291372	1	0.996	<0.01	1	MT-ATP6
Premature osteoblast C1	<0.01	0.478883	0.386	0.205	<0.01	1	SKI
Premature osteoblast C1	<0.01	0.465771	0.326	0.146	<0.01	1	SIX1
Premature osteoblast C1	<0.01	0.485756	0.463	0.277	<0.01	1	SCRN2
Premature osteoblast C1	<0.01	0.481732	0.437	0.247	<0.01	1	ZNF117
Premature osteoblast C1	<0.01	0.490982	0.365	0.18	<0.01	1	HK2
Premature osteoblast C1	<0.01	0.400704	0.391	0.189	<0.01	1	ANGPTL2
Premature osteoblast C1	<0.01	0.501287	0.558	0.387	<0.01	1	PLXND1
Premature osteoblast C1	<0.01	0.42029	0.403	0.202	<0.01	1	CES1
Premature osteoblast C1	<0.01	0.48367	0.638	0.452	<0.01	1	ARL4C
Premature osteoblast C1	<0.01	0.419268	0.414	0.212	<0.01	1	OSMR
Premature osteoblast C1	<0.01	0.462357	0.597	0.448	<0.01	1	TNRC6A
Premature osteoblast C1	<0.01	0.358857	0.255	0.097	<0.01	1	ADAMTS10
Premature osteoblast C1	<0.01	0.420653	0.374	0.185	<0.01	1	RBFOX2
Premature osteoblast C1	<0.01	0.467454	0.509	0.33	<0.01	1	VGLL4
Premature osteoblast C1	<0.01	0.422055	0.435	0.222	<0.01	1	TNFAIP6
Premature osteoblast C1	<0.01	0.445271	0.52	0.309	<0.01	1	SELENBP1
Premature osteoblast C1	<0.01	0.485801	0.674	0.552	<0.01	1	TRIM56
Premature osteoblast C1	<0.01	0.435302	0.415	0.218	<0.01	1	CLMP
Premature osteoblast C1	<0.01	0.414782	0.312	0.141	<0.01	1	KAZN
Premature osteoblast C1	<0.01	0.474658	0.622	0.497	<0.01	1	MUC20-OT1
Premature osteoblast C1	<0.01	0.410985	0.395	0.202	<0.01	1	TMEM119
Premature osteoblast C1	<0.01	0.396327	0.346	0.163	<0.01	1	TNFRSF19
Premature osteoblast C1	<0.01	0.473038	0.622	0.514	<0.01	1	MED13L
Premature osteoblast C1	<0.01	0.413291	0.372	0.185	<0.01	1	TGFBR3
Premature osteoblast C1	<0.01	0.370168	0.269	0.109	<0.01	1	RGL3
Premature osteoblast C1	<0.01	0.449374	0.532	0.374	<0.01	1	HERC4
Premature osteoblast C1	<0.01	0.527781	0.326	0.146	<0.01	1	ADM
Premature osteoblast C1	<0.01	0.42498	0.375	0.188	<0.01	1	MXRA5
Premature osteoblast C1	<0.01	0.498522	0.435	0.265	<0.01	1	DLEU2
Premature osteoblast C1	<0.01	0.445347	0.349	0.176	<0.01	1	AC007388.1
Premature osteoblast C1	<0.01	0.494337	0.489	0.319	<0.01	1	RABGAP1
Premature osteoblast C1	<0.01	0.430561	0.408	0.221	<0.01	1	APOL1
Premature osteoblast C1	<0.01	0.355173	0.946	0.894	<0.01	1	TXNIP
Premature osteoblast C1	<0.01	0.411744	0.346	0.169	<0.01	1	KIRREL1
Premature osteoblast C1	<0.01	0.449824	0.398	0.217	<0.01	1	KANK2
Premature osteoblast C1	<0.01	0.455456	0.506	0.315	<0.01	1	NFIA
Premature osteoblast C1	<0.01	0.454194	0.423	0.249	<0.01	1	ZNF83
Premature osteoblast C1	<0.01	0.427006	0.435	0.246	<0.01	1	MMP14
Premature osteoblast C1	<0.01	0.462264	0.465	0.271	<0.01	1	NGFR
Premature osteoblast C1	<0.01	0.297339	0.605	0.349	<0.01	1	TMEM176B
Premature osteoblast C1	<0.01	0.46693	0.338	0.165	<0.01	1	FLRT2
Premature osteoblast C1	<0.01	0.470249	0.571	0.438	<0.01	1	USP22
Premature osteoblast C1	<0.01	0.250407	1	0.996	<0.01	1	MT-CO3
Premature osteoblast C1	<0.01	0.384558	0.318	0.148	<0.01	1	SMARCA1
Premature osteoblast C1	<0.01	0.406853	0.442	0.251	<0.01	1	PLEKHA5
Premature osteoblast C1	<0.01	0.445274	0.352	0.177	<0.01	1	SNED1
Premature osteoblast C1	<0.01	0.475637	0.518	0.357	<0.01	1	KIAA1109
Premature osteoblast C1	<0.01	0.411672	0.382	0.201	<0.01	1	PTPRM
Premature osteoblast C1	<0.01	0.468218	0.549	0.357	<0.01	1	SLFN5
Premature osteoblast C1	<0.01	0.377201	0.334	0.16	<0.01	1	PLOD2
Premature osteoblast C1	<0.01	0.472531	0.569	0.431	<0.01	1	GATAD1
Premature osteoblast C1	<0.01	0.442158	0.358	0.178	<0.01	1	PCSK5
Premature osteoblast C1	<0.01	0.345602	0.257	0.105	<0.01	1	SLC4A4
Premature osteoblast C1	<0.01	0.289247	0.466	0.247	<0.01	1	CLU
Premature osteoblast C1	<0.01	0.399275	0.717	0.625	<0.01	1	CFLAR
Premature osteoblast C1	<0.01	0.382031	0.302	0.138	<0.01	1	C1RL-AS1
Premature osteoblast C1	<0.01	0.417917	0.351	0.175	<0.01	1	RSPO1
Premature osteoblast C1	<0.01	0.456611	0.497	0.347	<0.01	1	ZNF280D
Premature osteoblast C1	<0.01	0.375624	0.272	0.114	<0.01	1	NLGN4X
Premature osteoblast C1	<0.01	0.542793	0.314	0.145	<0.01	1	DEPP1
Premature osteoblast C1	<0.01	0.410459	0.295	0.134	<0.01	1	GPR88
Premature osteoblast C1	<0.01	0.353893	0.574	0.341	<0.01	1	SELENOM
Premature osteoblast C1	<0.01	0.427071	0.388	0.211	<0.01	1	ZNF503
Premature osteoblast C1	<0.01	0.375591	0.291	0.129	<0.01	1	TLCD2
Premature osteoblast C1	<0.01	0.399581	0.36	0.186	<0.01	1	NCKAP1
Premature osteoblast C1	<0.01	0.440017	0.623	0.501	<0.01	1	ZNF292
Premature osteoblast C1	<0.01	0.361582	0.314	0.144	<0.01	1	DCLK1
Premature osteoblast C1	<0.01	0.388924	0.288	0.13	<0.01	1	PDE1A
Premature osteoblast C1	<0.01	0.34716	0.269	0.112	<0.01	1	NCKAP5
Premature osteoblast C1	<0.01	0.444623	0.362	0.198	<0.01	1	NPEPL1
Premature osteoblast C1	<0.01	0.417811	0.398	0.221	<0.01	1	FBLIM1
Premature osteoblast C1	<0.01	0.388504	0.745	0.703	<0.01	1	RBM25
Premature osteoblast C1	<0.01	0.356596	0.348	0.171	<0.01	1	FAT3
Premature osteoblast C1	<0.01	0.404239	0.352	0.182	<0.01	1	RASSF8-AS1
Premature osteoblast C1	<0.01	0.374001	0.775	0.743	<0.01	1	SRSF11
Premature osteoblast C1	<0.01	0.429253	0.371	0.205	<0.01	1	TCF7L2
Premature osteoblast C1	<0.01	0.379311	0.266	0.118	<0.01	1	PDZD2
Premature osteoblast C1	<0.01	0.385265	0.314	0.149	<0.01	1	ANK2
Premature osteoblast C1	<0.01	0.464777	0.68	0.562	<0.01	1	VMP1
Premature osteoblast C1	<0.01	0.402595	0.315	0.157	<0.01	1	CRISPLD1
Premature osteoblast C1	<0.01	0.45137	0.352	0.191	<0.01	1	PLEKHH3
Premature osteoblast C1	<0.01	0.322593	0.44	0.237	<0.01	1	FBLN1
Premature osteoblast C1	<0.01	0.379053	0.317	0.157	<0.01	1	ARHGEF17
Premature osteoblast C1	<0.01	0.476863	0.525	0.379	<0.01	1	PNPLA2
Premature osteoblast C1	<0.01	0.434987	0.26	0.114	<0.01	1	PRELP
Premature osteoblast C1	<0.01	0.368112	0.752	0.697	<0.01	1	SFPQ
Premature osteoblast C1	<0.01	0.343762	0.285	0.133	<0.01	1	EHD2
Premature osteoblast C1	<0.01	0.364833	0.26	0.115	<0.01	1	GDF7
Premature osteoblast C1	<0.01	0.443647	0.551	0.432	<0.01	1	TIA1
Premature osteoblast C1	<0.01	0.490934	0.46	0.312	<0.01	1	GABPB2
Premature osteoblast C1	<0.01	0.407158	0.32	0.159	<0.01	1	SORBS2
Premature osteoblast C1	<0.01	0.371366	0.355	0.192	<0.01	1	WLS
Premature osteoblast C1	<0.01	0.41517	0.491	0.308	<0.01	1	ITGB5
Premature osteoblast C1	<0.01	0.392716	0.42	0.245	<0.01	1	SPON2
Premature osteoblast C1	<0.01	0.419141	0.618	0.477	<0.01	1	RAB31
Premature osteoblast C1	<0.01	0.270721	0.503	0.277	<0.01	1	RARRES2
Premature osteoblast C1	<0.01	0.451324	0.622	0.522	<0.01	1	MT-ND6
Premature osteoblast C1	<0.01	0.379176	0.312	0.157	<0.01	1	ACSM5
Premature osteoblast C1	<0.01	0.326188	0.411	0.223	<0.01	1	RBP1
Premature osteoblast C1	<0.01	0.413873	0.455	0.3	<0.01	1	NF1
Premature osteoblast C1	<0.01	0.443997	0.452	0.292	<0.01	1	ANPEP
Premature osteoblast C1	<0.01	0.300591	0.252	0.111	<0.01	1	MICU3
Premature osteoblast C1	<0.01	0.395447	0.323	0.169	<0.01	1	OBSL1
Premature osteoblast C1	<0.01	0.364623	0.375	0.203	<0.01	1	PXDN
Premature osteoblast C1	<0.01	0.372967	0.355	0.19	<0.01	1	GPX8
Premature osteoblast C1	<0.01	0.40192	0.369	0.213	<0.01	1	TSPYL2
Premature osteoblast C1	<0.01	0.356407	0.432	0.251	<0.01	1	SGCB
Premature osteoblast C1	<0.01	0.360388	0.415	0.236	<0.01	1	LAMC1
Premature osteoblast C1	<0.01	0.350946	0.288	0.141	<0.01	1	PLSCR4
Premature osteoblast C1	<0.01	0.427875	0.38	0.226	<0.01	1	BCLAF3
Premature osteoblast C1	<0.01	0.403386	0.331	0.181	<0.01	1	MYO18A
Premature osteoblast C1	<0.01	0.342374	0.268	0.125	<0.01	1	STXBP1
Premature osteoblast C1	<0.01	0.445191	0.542	0.409	<0.01	1	CYTOR
Premature osteoblast C1	<0.01	0.356347	0.382	0.209	<0.01	1	UNC5B
Premature osteoblast C1	<0.01	0.410276	0.4	0.246	<0.01	1	ZNF618
Premature osteoblast C1	<0.01	0.352361	0.251	0.113	<0.01	1	PDE1C
Premature osteoblast C1	<0.01	0.385351	0.383	0.222	<0.01	1	MYO1C
Premature osteoblast C1	<0.01	0.418041	0.535	0.397	<0.01	1	RXRA
Premature osteoblast C1	<0.01	0.462283	0.28	0.132	<0.01	1	HES1
Premature osteoblast C1	<0.01	0.394297	0.603	0.516	<0.01	1	ASH1L
Premature osteoblast C1	<0.01	0.42764	0.425	0.284	<0.01	1	NFE2L1
Premature osteoblast C1	<0.01	0.380171	0.402	0.245	<0.01	1	PDLIM7
Premature osteoblast C1	<0.01	0.431235	0.397	0.245	<0.01	1	ATN1
Premature osteoblast C1	<0.01	0.328946	0.766	0.743	<0.01	1	SF1
Premature osteoblast C1	<0.01	0.345515	0.328	0.169	<0.01	1	S1PR3
Premature osteoblast C1	<0.01	0.355451	0.268	0.126	<0.01	1	TENM4
Premature osteoblast C1	<0.01	0.361218	0.297	0.146	<0.01	1	NR2F2
Premature osteoblast C1	<0.01	0.376533	0.355	0.201	<0.01	1	MAP1LC3A
Premature osteoblast C1	<0.01	0.368182	0.385	0.227	<0.01	1	LAMB2
Premature osteoblast C1	<0.01	0.478177	0.448	0.295	<0.01	1	CEBPA
Premature osteoblast C1	<0.01	0.387725	0.389	0.236	<0.01	1	NFIX
Premature osteoblast C1	<0.01	0.438967	0.508	0.387	<0.01	1	SLC25A36
Premature osteoblast C1	<0.01	0.34908	0.555	0.384	<0.01	1	LMNA
Premature osteoblast C1	<0.01	0.432207	0.482	0.358	<0.01	1	UBR5
Premature osteoblast C1	<0.01	0.401974	0.609	0.52	<0.01	1	ZKSCAN1
Premature osteoblast C1	<0.01	0.41251	0.392	0.243	<0.01	1	IFI44
Premature osteoblast C1	<0.01	0.299581	0.822	0.761	<0.01	1	ZEB2
Premature osteoblast C1	<0.01	0.446186	0.515	0.408	<0.01	1	DDHD1
Premature osteoblast C1	<0.01	0.34232	0.343	0.191	<0.01	1	SH3D19
Premature osteoblast C1	<0.01	0.354366	0.531	0.371	<0.01	1	AEBP1
Premature osteoblast C1	<0.01	0.358186	0.331	0.187	<0.01	1	STXBP5
Premature osteoblast C1	<0.01	0.390745	0.402	0.258	<0.01	1	MLH3
Premature osteoblast C1	<0.01	0.397029	0.623	0.503	<0.01	1	TNFRSF1A
Premature osteoblast C1	<0.01	0.339789	0.306	0.163	<0.01	1	PARVA
Premature osteoblast C1	<0.01	0.367367	0.315	0.17	<0.01	1	FKBP10
Premature osteoblast C1	<0.01	0.333468	0.266	0.131	<0.01	1	OSBPL10
Premature osteoblast C1	<0.01	0.376417	0.383	0.231	<0.01	1	ADAMTS2
Premature osteoblast C1	<0.01	0.386307	0.645	0.574	<0.01	1	CHD9
Premature osteoblast C1	<0.01	0.34295	0.74	0.679	<0.01	1	PNN
Premature osteoblast C1	<0.01	0.341374	0.731	0.693	<0.01	1	ARID1B
Premature osteoblast C1	<0.01	0.398725	0.598	0.525	<0.01	1	RBM5
Premature osteoblast C1	<0.01	0.345967	0.274	0.136	<0.01	1	BMPER
Premature osteoblast C1	<0.01	0.3415	0.331	0.183	<0.01	1	TBC1D16
Premature osteoblast C1	<0.01	0.406418	0.612	0.542	<0.01	1	TTC14
Premature osteoblast C1	<0.01	0.412311	0.523	0.415	<0.01	1	NHLRC3
Premature osteoblast C1	<0.01	0.407099	0.483	0.355	<0.01	1	LPIN1
Premature osteoblast C1	<0.01	0.338479	0.297	0.16	<0.01	1	CDC42BPA
Premature osteoblast C1	<0.01	0.359373	0.252	0.122	<0.01	1	CHST3
Premature osteoblast C1	<0.01	0.380427	0.412	0.272	<0.01	1	ZFHX3
Premature osteoblast C1	<0.01	0.437512	0.634	0.585	<0.01	1	GCC2
Premature osteoblast C1	<0.01	0.379412	0.291	0.154	<0.01	1	CCDC170
Premature osteoblast C1	<0.01	0.384581	0.32	0.182	<0.01	1	MFGE8
Premature osteoblast C1	<0.01	0.426284	0.275	0.139	<0.01	1	FST
Premature osteoblast C1	<0.01	0.440798	0.448	0.331	<0.01	1	DTWD1
Premature osteoblast C1	<0.01	0.329199	0.257	0.126	<0.01	1	DLG5
Premature osteoblast C1	<0.01	0.381419	0.291	0.158	<0.01	1	AC048341.1
Premature osteoblast C1	<0.01	0.364302	0.635	0.594	<0.01	1	RBM6
Premature osteoblast C1	<0.01	0.345691	0.255	0.127	<0.01	1	PLEKHA4
Premature osteoblast C1	<0.01	0.372164	0.611	0.522	<0.01	1	CNN2
Premature osteoblast C1	<0.01	0.347712	0.332	0.192	<0.01	1	SMARCD3
Premature osteoblast C1	<0.01	0.373816	0.289	0.156	<0.01	1	ACACB
Premature osteoblast C1	<0.01	0.368779	0.42	0.27	<0.01	1	ENDOD1
Premature osteoblast C1	<0.01	0.326895	0.294	0.157	<0.01	1	TGFB1I1
Premature osteoblast C1	<0.01	0.404876	0.438	0.318	<0.01	1	HGSNAT
Premature osteoblast C1	<0.01	0.302372	0.277	0.142	<0.01	1	INTU
Premature osteoblast C1	<0.01	0.391797	0.329	0.197	<0.01	1	PLEKHG2
Premature osteoblast C1	<0.01	0.321381	0.328	0.187	<0.01	1	SRPX
Premature osteoblast C1	<0.01	0.379929	0.614	0.527	<0.01	1	TRIM22
Premature osteoblast C1	<0.01	0.357848	0.331	0.191	<0.01	1	CRISPLD2
Premature osteoblast C1	<0.01	0.350056	0.291	0.157	<0.01	1	AR
Premature osteoblast C1	<0.01	0.374963	0.4	0.269	<0.01	1	WDR60
Premature osteoblast C1	<0.01	0.282263	0.714	0.618	<0.01	1	ITGB1
Premature osteoblast C1	<0.01	0.373588	0.385	0.239	<0.01	1	SDC3
Premature osteoblast C1	<0.01	0.390832	0.303	0.171	<0.01	1	SRGAP1
Premature osteoblast C1	<0.01	0.349986	0.655	0.603	<0.01	1	ADAR
Premature osteoblast C1	<0.01	0.32363	0.403	0.244	<0.01	1	EFEMP2
Premature osteoblast C1	<0.01	0.389565	0.429	0.305	<0.01	1	VEZT
Premature osteoblast C1	<0.01	0.266704	0.478	0.301	<0.01	1	TMEM176A
Premature osteoblast C1	<0.01	0.397829	0.409	0.281	<0.01	1	NRIP1
Premature osteoblast C1	<0.01	0.344623	0.657	0.615	<0.01	1	2022-09-02
Premature osteoblast C1	<0.01	0.394103	0.329	0.179	<0.01	1	CTGF
Premature osteoblast C1	<0.01	0.401046	0.429	0.315	<0.01	1	HERC2
Premature osteoblast C1	<0.01	0.423102	0.525	0.444	<0.01	1	ACIN1
Premature osteoblast C1	<0.01	0.337676	0.334	0.189	<0.01	1	ITGBL1
Premature osteoblast C1	<0.01	0.342653	0.275	0.148	<0.01	1	TNKS1BP1
Premature osteoblast C1	<0.01	0.414806	0.394	0.266	<0.01	1	ANKRD28
Premature osteoblast C1	<0.01	0.369627	0.28	0.154	<0.01	1	CEP126
Premature osteoblast C1	<0.01	0.347361	0.628	0.553	<0.01	1	ADD3
Premature osteoblast C1	<0.01	0.398329	0.358	0.228	<0.01	1	NAV1
Premature osteoblast C1	<0.01	0.371113	0.388	0.257	<0.01	1	ARHGAP21
Premature osteoblast C1	<0.01	0.252113	0.722	0.633	<0.01	1	LAPTM4A
Premature osteoblast C1	<0.01	0.388499	0.283	0.156	<0.01	1	VEGFA
Premature osteoblast C1	<0.01	0.361384	0.289	0.168	<0.01	1	MAP4K3
Premature osteoblast C1	<0.01	0.417929	0.498	0.401	<0.01	1	RUFY3
Premature osteoblast C1	<0.01	0.400594	0.538	0.465	<0.01	1	TANK
Premature osteoblast C1	<0.01	0.407239	0.414	0.301	<0.01	1	H6PD
Premature osteoblast C1	<0.01	0.401276	0.435	0.317	<0.01	1	MUM1
Premature osteoblast C1	<0.01	0.379249	0.325	0.201	<0.01	1	PCED1A
Premature osteoblast C1	<0.01	0.411246	0.528	0.447	<0.01	1	SUGP2
Premature osteoblast C1	<0.01	0.338003	0.598	0.537	<0.01	1	MACF1
Premature osteoblast C1	<0.01	0.402853	0.566	0.5	<0.01	1	THUMPD3-AS1
Premature osteoblast C1	<0.01	0.369705	0.543	0.456	<0.01	1	SPAG9
Premature osteoblast C1	<0.01	0.373535	0.488	0.384	<0.01	1	HIP1
Premature osteoblast C1	<0.01	0.375102	0.5	0.412	<0.01	1	CDK12
Premature osteoblast C1	<0.01	0.326422	0.295	0.171	<0.01	1	MICAL3
Premature osteoblast C1	<0.01	0.259317	0.295	0.155	<0.01	1	LBP
Premature osteoblast C1	<0.01	0.426565	0.437	0.329	<0.01	1	PLSCR1
Premature osteoblast C1	<0.01	0.327832	0.363	0.226	<0.01	1	CAVIN3
Premature osteoblast C1	<0.01	0.385034	0.352	0.226	<0.01	1	FAM89A
Premature osteoblast C1	<0.01	0.364011	0.551	0.471	<0.01	1	PHF14
Premature osteoblast C1	<0.01	0.353057	0.428	0.314	<0.01	1	CHD6
Premature osteoblast C1	<0.01	0.321141	0.674	0.664	<0.01	1	SF3B1
Premature osteoblast C1	<0.01	0.312468	0.683	0.638	<0.01	1	RNF213
Premature osteoblast C1	<0.01	0.327724	0.263	0.145	<0.01	1	SLC9A3R2
Premature osteoblast C1	<0.01	0.326018	0.708	0.685	<0.01	1	ATRX
Premature osteoblast C1	<0.01	0.371459	0.403	0.275	<0.01	1	XAF1
Premature osteoblast C1	<0.01	0.382541	0.438	0.323	<0.01	1	SESN3
Premature osteoblast C1	<0.01	0.379302	0.334	0.217	<0.01	1	SESTD1
Premature osteoblast C1	<0.01	0.303598	0.252	0.136	<0.01	1	WWTR1
Premature osteoblast C1	<0.01	0.360935	0.349	0.231	<0.01	1	GTF2IRD2
Premature osteoblast C1	<0.01	0.376042	0.302	0.181	<0.01	1	TMEM64
Premature osteoblast C1	<0.01	0.403824	0.568	0.507	<0.01	1	PCSK7
Premature osteoblast C1	<0.01	0.537194	0.351	0.219	<0.01	1	EGR1
Premature osteoblast C1	<0.01	0.300061	0.254	0.136	<0.01	1	IRX3
Premature osteoblast C1	<0.01	0.303781	0.68	0.639	<0.01	1	ZRANB2
Premature osteoblast C1	<0.01	0.345676	0.385	0.252	<0.01	1	COL18A1
Premature osteoblast C1	<0.01	0.355065	0.328	0.206	<0.01	1	MYLIP
Premature osteoblast C1	<0.01	0.32388	0.312	0.196	<0.01	1	HOOK2
Premature osteoblast C1	<0.01	0.369341	0.348	0.231	<0.01	1	PKD1
Premature osteoblast C1	<0.01	0.375522	0.578	0.548	<0.01	1	DYNC1H1
Premature osteoblast C1	<0.01	0.377017	0.498	0.421	<0.01	1	BAZ2A
Premature osteoblast C1	<0.01	0.373089	0.375	0.254	<0.01	1	MAP7D3
Premature osteoblast C1	<0.01	0.425665	0.498	0.415	<0.01	1	RIF1
Premature osteoblast C1	<0.01	0.340086	0.266	0.151	<0.01	1	FZD5
Premature osteoblast C1	<0.01	0.313148	0.26	0.146	<0.01	1	ABCA5
Premature osteoblast C1	<0.01	0.317535	0.269	0.155	<0.01	1	HFE
Premature osteoblast C1	<0.01	0.374307	0.432	0.334	<0.01	1	GIGYF1
Premature osteoblast C1	<0.01	0.384411	0.429	0.327	<0.01	1	PAPSS1
Premature osteoblast C1	<0.01	0.345501	0.308	0.184	<0.01	1	ADARB1
Premature osteoblast C1	<0.01	0.380785	0.514	0.429	<0.01	1	TRIM8
Premature osteoblast C1	<0.01	0.320646	0.312	0.191	<0.01	1	FAM114A1
Premature osteoblast C1	<0.01	0.300633	0.269	0.154	<0.01	1	TPST1
Premature osteoblast C1	<0.01	0.309673	0.274	0.159	<0.01	1	IL11RA
Premature osteoblast C1	<0.01	0.354675	0.297	0.185	<0.01	1	DOCK7
Premature osteoblast C1	<0.01	0.316479	0.252	0.143	<0.01	1	JAM3
Premature osteoblast C1	<0.01	0.304576	0.271	0.15	<0.01	1	SFRP1
Premature osteoblast C1	<0.01	0.385176	0.375	0.275	<0.01	1	ZSWIM8
Premature osteoblast C1	<0.01	0.337026	0.285	0.175	<0.01	1	CDC42BPB
Premature osteoblast C1	<0.01	0.360548	0.534	0.472	<0.01	1	ZNF638
Premature osteoblast C1	<0.01	0.35706	0.312	0.202	<0.01	1	NPHP3
Premature osteoblast C1	<0.01	0.395646	0.448	0.359	<0.01	1	ZNF91
Premature osteoblast C1	<0.01	0.313337	0.262	0.148	<0.01	1	NRBP2
Premature osteoblast C1	<0.01	0.376676	0.432	0.345	<0.01	1	GOLGA2
Premature osteoblast C1	<0.01	0.334103	0.374	0.263	<0.01	1	AUTS2
Premature osteoblast C1	<0.01	0.359715	0.506	0.42	<0.01	1	SH3BP5
Premature osteoblast C1	<0.01	0.389739	0.388	0.288	<0.01	1	ANKIB1
Premature osteoblast C1	<0.01	0.31924	0.274	0.165	<0.01	1	GNA11
Premature osteoblast C1	<0.01	0.322484	0.271	0.164	<0.01	1	ZNF362
Premature osteoblast C1	<0.01	0.335564	0.346	0.232	<0.01	1	CPLANE1
Premature osteoblast C1	<0.01	0.350633	0.335	0.224	<0.01	1	SNTB2
Premature osteoblast C1	<0.01	0.35237	0.545	0.494	<0.01	1	SRSF6
Premature osteoblast C1	<0.01	0.273546	0.315	0.195	<0.01	1	FKBP9
Premature osteoblast C1	<0.01	0.366804	0.485	0.402	<0.01	1	EML4
Premature osteoblast C1	<0.01	0.345578	0.397	0.286	<0.01	1	CTSO
Premature osteoblast C1	<0.01	0.385892	0.402	0.308	<0.01	1	LINC01089
Premature osteoblast C1	<0.01	0.33377	0.326	0.216	<0.01	1	ARHGEF12
Premature osteoblast C1	<0.01	0.378101	0.515	0.448	<0.01	1	BAZ2B
Premature osteoblast C1	<0.01	0.368859	0.417	0.319	<0.01	1	SMAD5
Premature osteoblast C1	<0.01	0.272947	0.286	0.173	<0.01	1	SOCS2
Premature osteoblast C1	<0.01	0.331052	0.312	0.203	<0.01	1	ZBTB37
Premature osteoblast C1	<0.01	0.334996	0.312	0.207	<0.01	1	TTLL3
Premature osteoblast C1	<0.01	0.344893	0.423	0.329	<0.01	1	CSNK1E
Premature osteoblast C1	<0.01	0.388828	0.497	0.43	<0.01	1	KIDINS220
Premature osteoblast C1	<0.01	0.370894	0.491	0.421	<0.01	1	SETD5
Premature osteoblast C1	<0.01	0.349118	0.294	0.185	<0.01	1	ZNF703
Premature osteoblast C1	<0.01	0.362146	0.378	0.278	<0.01	1	PHC2
Premature osteoblast C1	<0.01	0.335777	0.532	0.473	<0.01	1	CDK13
Premature osteoblast C1	<0.01	0.332743	0.575	0.549	<0.01	1	NSD3
Premature osteoblast C1	<0.01	0.353312	0.311	0.206	<0.01	1	RYK
Premature osteoblast C1	<0.01	0.371879	0.391	0.298	<0.01	1	CALCOCO1
Premature osteoblast C1	<0.01	0.325162	0.308	0.2	<0.01	1	JRK
Premature osteoblast C1	<0.01	0.345261	0.531	0.478	<0.01	1	NUMA1
Premature osteoblast C1	<0.01	0.258795	0.674	0.654	<0.01	1	MDM4
Premature osteoblast C1	<0.01	0.331266	0.342	0.236	<0.01	1	SORBS3
Premature osteoblast C1	<0.01	0.38768	0.398	0.313	<0.01	1	ZBED1
Premature osteoblast C1	<0.01	0.303181	0.298	0.194	<0.01	1	ZSCAN18
Premature osteoblast C1	<0.01	0.319791	0.328	0.225	<0.01	1	ERV3-1
Premature osteoblast C1	<0.01	0.39013	0.443	0.362	<0.01	1	ARHGAP5
Premature osteoblast C1	<0.01	0.374971	0.449	0.367	<0.01	1	AGO3
Premature osteoblast C1	<0.01	0.346033	0.383	0.287	<0.01	1	HDAC7
Premature osteoblast C1	<0.01	0.353456	0.571	0.554	<0.01	1	ADD1
Premature osteoblast C1	<0.01	0.318448	0.258	0.153	<0.01	1	JAG1
Premature osteoblast C1	<0.01	0.32603	0.271	0.171	<0.01	1	RUFY2
Premature osteoblast C1	<0.01	0.321604	0.291	0.178	<0.01	1	MME
Premature osteoblast C1	<0.01	0.291915	0.258	0.153	<0.01	1	FMOD
Premature osteoblast C1	<0.01	0.351881	0.358	0.262	<0.01	1	PIEZO1
Premature osteoblast C1	<0.01	0.380938	0.435	0.361	<0.01	1	SPEN
Premature osteoblast C1	<0.01	0.322274	0.286	0.187	<0.01	1	FAM160A2
Premature osteoblast C1	<0.01	0.314224	0.455	0.379	<0.01	1	MSL1
Premature osteoblast C1	<0.01	0.275696	0.263	0.157	<0.01	1	ANTXR1
Premature osteoblast C1	<0.01	0.348506	0.457	0.373	<0.01	1	PTPN12
Premature osteoblast C1	<0.01	0.338522	0.409	0.326	<0.01	1	AKAP8L
Premature osteoblast C1	<0.01	0.31907	0.337	0.235	<0.01	1	MMD
Premature osteoblast C1	<0.01	0.36572	0.491	0.426	<0.01	1	PRRC2B
Premature osteoblast C1	<0.01	0.301548	0.64	0.619	<0.01	1	RBMX
Premature osteoblast C1	<0.01	0.275061	0.308	0.198	<0.01	1	CTSK
Premature osteoblast C1	<0.01	0.344561	0.417	0.336	<0.01	1	SAMD4B
Premature osteoblast C1	<0.01	0.332351	0.506	0.462	<0.01	1	NSD1
Premature osteoblast C1	<0.01	0.331956	0.358	0.264	<0.01	1	DNMT3A
Premature osteoblast C1	<0.01	0.36485	0.305	0.211	<0.01	1	MRI1
Premature osteoblast C1	<0.01	0.272069	0.558	0.445	<0.01	1	LY6E
Premature osteoblast C1	<0.01	0.320443	0.591	0.574	<0.01	1	PSMA3-AS1
Premature osteoblast C1	<0.01	0.343975	0.28	0.185	<0.01	1	UVSSA
Premature osteoblast C1	<0.01	0.336666	0.309	0.211	<0.01	1	GOLGA8B
Premature osteoblast C1	<0.01	0.316414	0.529	0.493	<0.01	1	KANSL1
Premature osteoblast C1	<0.01	0.334729	0.395	0.302	<0.01	1	TCEAL4
Premature osteoblast C1	<0.01	0.330732	0.278	0.186	<0.01	1	SLC27A1
Premature osteoblast C1	<0.01	0.285385	0.274	0.173	<0.01	1	BCL9L
Premature osteoblast C1	<0.01	0.271014	0.32	0.216	<0.01	1	NLRC5
Premature osteoblast C1	<0.01	0.358076	0.337	0.248	<0.01	1	ZNF493
Premature osteoblast C1	<0.01	0.351527	0.4	0.32	<0.01	1	PWWP2A
Premature osteoblast C1	<0.01	0.33871	0.358	0.268	<0.01	1	FAM13A
Premature osteoblast C1	<0.01	0.333879	0.34	0.248	<0.01	1	TCAF1
Premature osteoblast C1	<0.01	0.316498	0.469	0.408	<0.01	1	PUM1
Premature osteoblast C1	<0.01	0.300657	0.348	0.251	<0.01	1	LPAR6
Premature osteoblast C1	<0.01	0.343477	0.3	0.208	<0.01	1	DNASE1
Premature osteoblast C1	<0.01	0.327987	0.383	0.3	<0.01	1	DLG1
Premature osteoblast C1	<0.01	0.338552	0.317	0.227	<0.01	1	AHDC1
Premature osteoblast C1	<0.01	0.260188	0.369	0.265	<0.01	1	CKAP4
Premature osteoblast C1	<0.01	0.313885	0.346	0.254	<0.01	1	MIR4435-2HG
Premature osteoblast C1	<0.01	0.295068	0.289	0.196	<0.01	1	ACAP3
Premature osteoblast C1	<0.01	0.278128	0.388	0.286	<0.01	1	RCN1
Premature osteoblast C1	<0.01	0.327165	0.342	0.248	<0.01	1	AC092683.1
Premature osteoblast C1	<0.01	0.36503	0.5	0.469	<0.01	1	SREK1
Premature osteoblast C1	<0.01	0.280649	0.543	0.464	<0.01	1	ANXA6
Premature osteoblast C1	<0.01	0.338895	0.466	0.404	<0.01	1	MIDN
Premature osteoblast C1	<0.01	0.331207	0.523	0.488	<0.01	1	PTBP1
Premature osteoblast C1	<0.01	0.329543	0.466	0.404	<0.01	1	MLLT6
Premature osteoblast C1	<0.01	0.327096	0.348	0.263	<0.01	1	PDE4DIP
Premature osteoblast C1	<0.01	0.32188	0.358	0.277	<0.01	1	ZBTB1
Premature osteoblast C1	<0.01	0.326017	0.558	0.545	<0.01	1	PTEN
Premature osteoblast C1	<0.01	0.346254	0.418	0.326	<0.01	1	ENG
Premature osteoblast C1	<0.01	0.325755	0.458	0.41	<0.01	1	2022-03-06
Premature osteoblast C1	<0.01	0.348621	0.297	0.207	<0.01	1	SMYD4
Premature osteoblast C1	<0.01	0.330706	0.358	0.275	<0.01	1	CLIC4
Premature osteoblast C1	<0.01	0.30886	0.278	0.19	<0.01	1	WDR59
Premature osteoblast C1	<0.01	0.356138	0.371	0.291	<0.01	1	DSE
Premature osteoblast C1	<0.01	0.296602	0.578	0.557	<0.01	1	SEC31A
Premature osteoblast C1	<0.01	0.290227	0.549	0.517	<0.01	1	SERINC1
Premature osteoblast C1	<0.01	0.320911	0.492	0.45	<0.01	1	PURA
Premature osteoblast C1	<0.01	0.358919	0.409	0.345	<0.01	1	BTBD7
Premature osteoblast C1	<0.01	0.259562	0.654	0.685	<0.01	1	ZNF207
Premature osteoblast C1	<0.01	0.305311	0.331	0.243	<0.01	1	OSBPL1A
Premature osteoblast C1	<0.01	0.332785	0.523	0.509	<0.01	1	CSNK2A1
Premature osteoblast C1	<0.01	0.33249	0.489	0.466	<0.01	1	SPG7
Premature osteoblast C1	<0.01	0.361196	0.506	0.458	<0.01	1	OFD1
Premature osteoblast C1	<0.01	0.309491	0.472	0.416	<0.01	1	ZMYM2
Premature osteoblast C1	<0.01	0.29646	0.282	0.192	<0.01	1	RBM43
Premature osteoblast C1	<0.01	0.325221	0.369	0.299	<0.01	1	MAN2C1
Premature osteoblast C1	<0.01	0.341652	0.298	0.217	<0.01	1	ELMOD3
Premature osteoblast C1	<0.01	0.323307	0.389	0.318	<0.01	1	TSC2
Premature osteoblast C1	<0.01	0.312739	0.268	0.185	<0.01	1	RABL2B
Premature osteoblast C1	<0.01	0.330931	0.406	0.34	<0.01	1	MBTPS1
Premature osteoblast C1	<0.01	0.354138	0.425	0.348	<0.01	1	NRP1
Premature osteoblast C1	<0.01	0.295468	0.285	0.201	<0.01	1	THRA
Premature osteoblast C1	<0.01	0.330358	0.546	0.526	<0.01	1	NME3
Premature osteoblast C1	<0.01	0.340469	0.282	0.198	<0.01	1	PARP9
Premature osteoblast C1	<0.01	0.266279	0.258	0.172	<0.01	1	WDFY3
Premature osteoblast C1	<0.01	0.291923	0.343	0.263	<0.01	1	RNPC3
Premature osteoblast C1	<0.01	0.349016	0.365	0.293	<0.01	1	SLF2
Premature osteoblast C1	<0.01	0.271422	0.289	0.203	<0.01	1	SELENON
Premature osteoblast C1	<0.01	0.29189	0.357	0.28	<0.01	1	MON2
Premature osteoblast C1	<0.01	0.314324	0.391	0.322	<0.01	1	AHI1
Premature osteoblast C1	<0.01	0.333274	0.409	0.349	<0.01	1	MPRIP
Premature osteoblast C1	<0.01	0.311939	0.411	0.344	<0.01	1	EIF2AK2
Premature osteoblast C1	<0.01	0.308771	0.355	0.276	<0.01	1	ZNF302
Premature osteoblast C1	<0.01	0.281727	0.295	0.21	<0.01	1	ACO1
Premature osteoblast C1	<0.01	0.31183	0.558	0.557	<0.01	1	EWSR1
Premature osteoblast C1	<0.01	0.25243	0.714	0.732	<0.01	1	TCF25
Premature osteoblast C1	<0.01	0.324579	0.438	0.386	<0.01	1	RNF19A
Premature osteoblast C1	<0.01	0.288549	0.38	0.298	<0.01	1	SPATS2L
Premature osteoblast C1	<0.01	0.317388	0.375	0.312	<0.01	1	NCBP3
Premature osteoblast C1	<0.01	0.327986	0.428	0.368	<0.01	1	SLC44A2
Premature osteoblast C1	<0.01	0.306354	0.372	0.293	<0.01	1	ZBTB38
Premature osteoblast C1	<0.01	0.317218	0.542	0.536	<0.01	1	JMJD1C
Premature osteoblast C1	<0.01	0.289812	0.275	0.193	<0.01	1	PHF1
Premature osteoblast C1	<0.01	0.304955	0.365	0.299	<0.01	1	CYHR1
Premature osteoblast C1	<0.01	0.296823	0.492	0.464	<0.01	1	UBE2G2
Premature osteoblast C1	<0.01	0.326428	0.372	0.3	<0.01	1	INSIG2
Premature osteoblast C1	<0.01	0.279773	0.417	0.336	<0.01	1	NABP1
Premature osteoblast C1	<0.01	0.338165	0.309	0.232	<0.01	1	CEP290
Premature osteoblast C1	<0.01	0.31335	0.591	0.601	<0.01	1	GOLGA4
Premature osteoblast C1	<0.01	0.282422	0.314	0.235	<0.01	1	SUN1
Premature osteoblast C1	<0.01	0.270908	0.337	0.25	<0.01	1	PDLIM1
Premature osteoblast C1	<0.01	0.327853	0.482	0.459	<0.01	1	XPO1
Premature osteoblast C1	<0.01	0.349801	0.386	0.329	<0.01	1	CEPT1
Premature osteoblast C1	<0.01	0.320602	0.503	0.475	<0.01	1	RBBP6
Premature osteoblast C1	<0.01	0.31276	0.318	0.247	<0.01	1	SEC24D
Premature osteoblast C1	<0.01	0.305296	0.492	0.46	<0.01	1	CRTAP
Premature osteoblast C1	<0.01	0.303351	0.288	0.211	<0.01	1	LINC00685
Premature osteoblast C1	<0.01	0.336952	0.458	0.432	<0.01	1	EXOC7
Premature osteoblast C1	<0.01	0.295447	0.382	0.309	<0.01	1	PGRMC1
Premature osteoblast C1	<0.01	0.295871	0.548	0.543	<0.01	1	TBL1XR1
Premature osteoblast C1	<0.01	0.327817	0.394	0.337	<0.01	1	ABI2
Premature osteoblast C1	<0.01	0.303857	0.4	0.339	<0.01	1	TBC1D2B
Premature osteoblast C1	<0.01	0.26615	0.262	0.181	<0.01	1	PGGHG
Premature osteoblast C1	<0.01	0.288027	0.462	0.42	<0.01	1	CLK1
Premature osteoblast C1	<0.01	0.334678	0.346	0.285	<0.01	1	UBN2
Premature osteoblast C1	<0.01	0.326224	0.392	0.342	<0.01	1	ZNF518A
Premature osteoblast C1	<0.01	0.278348	0.291	0.214	<0.01	1	LTBP4
Premature osteoblast C1	<0.01	0.317631	0.277	0.205	<0.01	1	EFHC1
Premature osteoblast C1	<0.01	0.347237	0.535	0.538	<0.01	1	PHIP
Premature osteoblast C1	<0.01	0.27952	0.26	0.187	<0.01	1	SH2B1
Premature osteoblast C1	<0.01	0.27269	0.469	0.436	<0.01	1	PKN2
Premature osteoblast C1	<0.01	0.274329	0.438	0.383	<0.01	1	VCL
Premature osteoblast C1	<0.01	0.288812	0.398	0.35	<0.01	1	SMARCC2
Premature osteoblast C1	<0.01	0.33104	0.498	0.486	<0.01	1	JPX
Premature osteoblast C1	<0.01	0.394647	0.32	0.247	<0.01	1	FAM43A
Premature osteoblast C1	<0.01	0.308548	0.462	0.425	<0.01	1	TRIP11
Premature osteoblast C1	<0.01	0.278432	0.326	0.262	<0.01	1	PPWD1
Premature osteoblast C1	<0.01	0.286586	0.529	0.516	<0.01	1	KMT2A
Premature osteoblast C1	<0.01	0.319508	0.34	0.269	<0.01	1	GADD45A
Premature osteoblast C1	<0.01	0.326217	0.335	0.259	<0.01	1	DHRS3
Premature osteoblast C1	<0.01	0.307866	0.351	0.291	<0.01	1	SLC2A4RG
Premature osteoblast C1	<0.01	0.269817	0.291	0.219	<0.01	1	GSE1
Premature osteoblast C1	<0.01	0.28871	0.34	0.268	<0.01	1	SAMD9L
Premature osteoblast C1	<0.01	0.300691	0.417	0.375	<0.01	1	CREBZF
Premature osteoblast C1	<0.01	0.259575	0.269	0.198	<0.01	1	P3H2
Premature osteoblast C1	<0.01	0.315329	0.368	0.313	<0.01	1	PHACTR2
Premature osteoblast C1	<0.01	0.316406	0.358	0.309	<0.01	1	DMTF1
Premature osteoblast C1	<0.01	0.272034	0.326	0.257	<0.01	1	PYGL
Premature osteoblast C1	<0.01	0.325082	0.36	0.303	<0.01	1	KLHL24
Premature osteoblast C1	<0.01	0.295563	0.409	0.377	<0.01	1	SEC14L1
Premature osteoblast C1	<0.01	0.255169	0.634	0.678	<0.01	1	MPHOSPH8
Premature osteoblast C1	<0.01	0.286267	0.428	0.377	<0.01	1	ERAP2
Premature osteoblast C1	<0.01	0.271986	0.283	0.218	<0.01	1	NBEAL1
Premature osteoblast C1	<0.01	0.344338	0.418	0.384	<0.01	1	ATXN2
Premature osteoblast C1	<0.01	0.308003	0.372	0.321	<0.01	1	SDCCAG8
Premature osteoblast C1	<0.01	0.266571	0.271	0.2	<0.01	1	CTSF
Premature osteoblast C1	<0.01	0.273847	0.32	0.254	<0.01	1	CPD
Premature osteoblast C1	<0.01	0.283485	0.362	0.311	<0.01	1	CSGALNACT2
Premature osteoblast C1	<0.01	0.358465	0.338	0.279	<0.01	1	ABHD5
Premature osteoblast C1	<0.01	0.265412	0.465	0.44	<0.01	1	FNBP4
Premature osteoblast C1	<0.01	0.269224	0.292	0.227	<0.01	1	UBA7
Premature osteoblast C1	<0.01	0.312091	0.378	0.333	<0.01	1	NUDT3
Premature osteoblast C1	<0.01	0.286596	0.383	0.332	<0.01	1	ROCK2
Premature osteoblast C1	<0.01	0.284705	0.529	0.547	<0.01	1	U2SURP
Premature osteoblast C1	<0.01	0.295953	0.403	0.36	<0.01	1	DIP2A
Premature osteoblast C1	<0.01	0.283292	0.302	0.239	<0.01	1	RALGAPA1
Premature osteoblast C1	<0.01	0.300932	0.372	0.328	<0.01	1	IP6K2
Premature osteoblast C1	<0.01	0.289058	0.32	0.261	<0.01	1	ITPRIPL2
Premature osteoblast C1	<0.01	0.289164	0.297	0.24	<0.01	1	LINC00667
Premature osteoblast C1	<0.01	0.297664	0.469	0.467	<0.01	1	COPA
Premature osteoblast C1	<0.01	0.26573	0.538	0.541	<0.01	1	BOD1L1
Premature osteoblast C1	<0.01	0.315106	0.352	0.304	<0.01	1	SSBP3
Premature osteoblast C1	<0.01	0.262702	0.392	0.352	<0.01	1	KIAA2026
Premature osteoblast C1	<0.01	0.334299	0.4	0.375	<0.01	1	ANKRD10
Premature osteoblast C1	<0.01	0.264251	0.534	0.527	<0.01	1	PTTG1IP
Premature osteoblast C1	<0.01	0.260513	0.275	0.21	<0.01	1	AC245060.5
Premature osteoblast C1	<0.01	0.262389	0.325	0.269	<0.01	1	INPPL1
Premature osteoblast C1	<0.01	0.271391	0.325	0.269	<0.01	1	LRCH3
Premature osteoblast C1	<0.01	0.306672	0.295	0.244	<0.01	1	DCAF8
Premature osteoblast C1	<0.01	0.262253	0.323	0.266	<0.01	1	UBXN2A
Premature osteoblast C1	<0.01	0.345065	0.335	0.278	<0.01	1	SLC5A3
Premature osteoblast C1	<0.01	0.315914	0.405	0.379	<0.01	1	MKLN1
Premature osteoblast C1	<0.01	0.291688	0.322	0.27	<0.01	1	PLAGL1
Premature osteoblast C1	<0.01	0.268739	0.489	0.489	0.00500905	1	KMT2C
Premature osteoblast C1	<0.01	0.254096	0.269	0.211	0.00511899	1	QTRT1
Premature osteoblast C1	<0.01	0.329997	0.386	0.345	0.00517271	1	PCNX4
Premature osteoblast C1	<0.01	0.315406	0.371	0.335	0.00537769	1	KRIT1
Premature osteoblast C1	<0.01	0.28344	0.346	0.301	0.00548192	1	TXLNA
Premature osteoblast C1	<0.01	0.282228	0.395	0.364	0.00623876	1	AFF4
Premature osteoblast C1	<0.01	0.271308	0.472	0.47	0.00884548	1	SETX
Premature osteoblast C1	<0.01	0.274728	0.255	0.198	0.00932487	1	TP53BP1
Premature osteoblast C1	<0.01	0.272056	0.445	0.432	0.00993543	1	SPPL2A
Premature osteoblast C1	<0.01	0.259296	0.265	0.205	0.0100017	1	EIF3J-DT
Premature osteoblast C1	<0.01	0.290275	0.331	0.286	0.0106218	1	DCAF5
Premature osteoblast C1	<0.01	0.280563	0.342	0.301	0.0107222	1	LUC7L
Premature osteoblast C1	<0.01	0.295539	0.405	0.377	0.010839	1	TTC17
Premature osteoblast C1	<0.01	0.299144	0.297	0.24	0.0110591	1	RPAP2
Premature osteoblast C1	<0.01	0.264148	0.303	0.25	0.0112076	1	PRH1
Premature osteoblast C1	<0.01	0.265731	0.309	0.26	0.0116221	1	MTA1
Premature osteoblast C1	<0.01	0.294413	0.291	0.231	0.0140351	1	ENTPD1
Premature osteoblast C1	<0.01	0.251914	0.263	0.209	0.0160435	1	DVL3
Premature osteoblast C1	<0.01	0.268662	0.491	0.511	0.0179027	1	PRPF4B
Premature osteoblast C1	<0.01	0.265118	0.282	0.232	0.0216636	1	INSR
Premature osteoblast C1	<0.01	0.252067	0.32	0.274	0.0306136	1	RAB3GAP2
Premature osteoblast C1	<0.01	0.28176	0.38	0.35	0.0308884	1	DYNC1LI2
Premature osteoblast C1	<0.01	0.268214	0.411	0.398	0.0451289	1	TRIOBP
Premature osteoblast C1	<0.01	0.284666	0.309	0.267	0.0498755	1	CLK4
Premature osteoblast C2	<0.01	1.25832	0.946	0.249	<0.01	2	OLFML3
Premature osteoblast C2	<0.01	1.32069	0.979	0.312	<0.01	2	MDK
Premature osteoblast C2	<0.01	1.20307	0.952	0.258	<0.01	2	ESM1
Premature osteoblast C2	<0.01	1.30066	0.997	0.357	<0.01	2	FBN1
Premature osteoblast C2	<0.01	0.884592	0.825	0.158	<0.01	2	TMEM132C
Premature osteoblast C2	<0.01	1.20958	0.958	0.272	<0.01	2	COL14A1
Premature osteoblast C2	<0.01	1.52169	1	0.531	<0.01	2	CFD
Premature osteoblast C2	<0.01	1.37622	0.992	0.37	<0.01	2	CP
Premature osteoblast C2	<0.01	1.09978	0.973	0.311	<0.01	2	LGALS3BP
Premature osteoblast C2	<0.01	1.19314	0.994	0.336	<0.01	2	C1R
Premature osteoblast C2	<0.01	1.05355	0.913	0.226	<0.01	2	NTRK2
Premature osteoblast C2	<0.01	1.0512	0.909	0.227	<0.01	2	ITIH5
Premature osteoblast C2	<0.01	1.07521	0.886	0.223	<0.01	2	RARRES2
Premature osteoblast C2	<0.01	0.961351	0.941	0.241	<0.01	2	ISLR
Premature osteoblast C2	<0.01	1.56011	0.992	0.409	<0.01	2	TF
Premature osteoblast C2	<0.01	1.22021	0.99	0.351	<0.01	2	CCDC80
Premature osteoblast C2	<0.01	1.23801	0.878	0.242	<0.01	2	IGFBP2
Premature osteoblast C2	<0.01	1.24684	0.96	0.3	<0.01	2	PLPP3
Premature osteoblast C2	<0.01	1.30788	0.941	0.277	<0.01	2	C7
Premature osteoblast C2	<0.01	1.10767	0.96	0.338	<0.01	2	EPHX1
Premature osteoblast C2	<0.01	0.802191	0.745	0.14	<0.01	2	ANGPTL2
Premature osteoblast C2	<0.01	1.19193	0.963	0.302	<0.01	2	SPARCL1
Premature osteoblast C2	<0.01	0.873128	0.691	0.121	<0.01	2	TIMP4
Premature osteoblast C2	<0.01	1.16334	0.995	0.377	<0.01	2	CHL1
Premature osteoblast C2	<0.01	0.958663	0.905	0.236	<0.01	2	MMP2
Premature osteoblast C2	<0.01	1.31125	0.997	0.448	<0.01	2	IGFBP7
Premature osteoblast C2	<0.01	0.979625	0.865	0.218	<0.01	2	NID1
Premature osteoblast C2	<0.01	1.19382	1	0.421	<0.01	2	VCAM1
Premature osteoblast C2	<0.01	1.1891	1	0.518	<0.01	2	IFITM3
Premature osteoblast C2	<0.01	1.30512	1	0.51	<0.01	2	VCAN
Premature osteoblast C2	<0.01	0.971961	0.96	0.279	<0.01	2	IGFBP4
Premature osteoblast C2	<0.01	1.16866	0.997	0.427	<0.01	2	SERPING1
Premature osteoblast C2	<0.01	1.12824	0.912	0.253	<0.01	2	FRZB
Premature osteoblast C2	<0.01	1.0751	0.971	0.327	<0.01	2	LHFPL6
Premature osteoblast C2	<0.01	1.09578	0.984	0.329	<0.01	2	COL3A1
Premature osteoblast C2	<0.01	1.3479	1	0.631	<0.01	2	CXCL12
Premature osteoblast C2	<0.01	1.36786	0.931	0.315	<0.01	2	PTGDS
Premature osteoblast C2	<0.01	0.944823	0.894	0.238	<0.01	2	ENPEP
Premature osteoblast C2	<0.01	0.881747	0.784	0.169	<0.01	2	APOB
Premature osteoblast C2	<0.01	1.25425	0.971	0.363	<0.01	2	LPL
Premature osteoblast C2	<0.01	0.84613	0.827	0.192	<0.01	2	C1QTNF1
Premature osteoblast C2	<0.01	0.984885	0.782	0.174	<0.01	2	TNFAIP6
Premature osteoblast C2	<0.01	0.962698	0.913	0.25	<0.01	2	GJA1
Premature osteoblast C2	<0.01	0.941174	0.938	0.265	<0.01	2	CHRDL1
Premature osteoblast C2	<0.01	1.07883	0.997	0.359	<0.01	2	GGT5
Premature osteoblast C2	<0.01	1.22746	1	0.461	<0.01	2	LEPR
Premature osteoblast C2	<0.01	1.1165	0.998	0.412	<0.01	2	COL1A2
Premature osteoblast C2	<0.01	1.07842	1	0.393	<0.01	2	C1S
Premature osteoblast C2	<0.01	0.965096	0.87	0.247	<0.01	2	TMEM176A
Premature osteoblast C2	<0.01	1.11961	1	0.594	<0.01	2	MARCKS
Premature osteoblast C2	<0.01	1.11563	0.997	0.402	<0.01	2	FSTL1
Premature osteoblast C2	<0.01	0.992009	0.973	0.316	<0.01	2	ANGPT1
Premature osteoblast C2	<0.01	1.0912	0.958	0.391	<0.01	2	GPM6B
Premature osteoblast C2	<0.01	0.975307	0.878	0.238	<0.01	2	VGLL3
Premature osteoblast C2	<0.01	0.988276	0.918	0.306	<0.01	2	TMEM176B
Premature osteoblast C2	<0.01	0.805812	0.814	0.198	<0.01	2	SGCB
Premature osteoblast C2	<0.01	0.869611	0.926	0.265	<0.01	2	PCDH18
Premature osteoblast C2	<0.01	0.844549	0.761	0.175	<0.01	2	RBP1
Premature osteoblast C2	<0.01	0.929158	0.949	0.295	<0.01	2	BMP5
Premature osteoblast C2	<0.01	1.0816	0.979	0.354	<0.01	2	DCN
Premature osteoblast C2	<0.01	1.03348	0.978	0.352	<0.01	2	ANGPTL4
Premature osteoblast C2	<0.01	1.14256	0.992	0.448	<0.01	2	CYP1B1
Premature osteoblast C2	<0.01	0.968222	0.941	0.318	<0.01	2	LTBP2
Premature osteoblast C2	<0.01	0.845877	0.926	0.293	<0.01	2	SELENOM
Premature osteoblast C2	<0.01	1.05914	0.946	0.327	<0.01	2	TAGLN
Premature osteoblast C2	<0.01	1.16821	0.883	0.275	<0.01	2	IGFBP3
Premature osteoblast C2	<0.01	0.896964	0.92	0.269	<0.01	2	LUM
Premature osteoblast C2	<0.01	1.00059	0.973	0.369	<0.01	2	PCOLCE
Premature osteoblast C2	<0.01	0.805428	0.857	0.233	<0.01	2	SVEP1
Premature osteoblast C2	<0.01	0.596031	0.606	0.105	<0.01	2	FMOD
Premature osteoblast C2	<0.01	0.715306	0.7	0.149	<0.01	2	PLAC9
[truncated: 8,992 more rows]
