# Supplementary material for: Circulating Monocytes Act as a Common Trigger for the Calcification Paradox of Osteoporosis and Carotid Atherosclerosis via TGFB1-SP1 and TNFSF10-NFKB1 Axis
Source: Front Endocrinol (Lausanne). 2022 Jul 22;13:944751. doi: 10.3389/fendo.2022.944751 (PMC9354531; doi:10.3389/fendo.2022.944751)
Supplement: Supplementary file 2 [file Table_2.xlsx]

## Sheet: multi_marker_sig_tsne_20PC
Supplementary table 2 Cluster annotation and markers in atherosclerosis
Cell type	p_val	avg_logFC	pct.1	pct.2	p_val_adj	cluster	gene
Macrophage	<0.01	2.17299	0.992	0.124	<0.01	0	C1QA
Macrophage	<0.01	2.15114	0.838	0.054	<0.01	0	FOLR2
Macrophage	<0.01	2.13745	0.99	0.161	<0.01	0	CD14
Macrophage	<0.01	2.08944	0.99	0.118	<0.01	0	C1QC
Macrophage	<0.01	2.00712	0.99	0.121	<0.01	0	C1QB
Macrophage	<0.01	1.82025	0.965	0.112	<0.01	0	MS4A7
Macrophage	<0.01	1.81847	0.975	0.131	<0.01	0	FCGR2A
Macrophage	<0.01	1.715	0.916	0.086	<0.01	0	MSR1
Macrophage	<0.01	1.67103	0.979	0.128	<0.01	0	MS4A6A
Macrophage	<0.01	1.60918	0.877	0.073	<0.01	0	SLCO2B1
Macrophage	<0.01	1.54499	0.91	0.096	<0.01	0	CSF1R
Macrophage	<0.01	1.52632	0.885	0.1	<0.01	0	TMEM176B
Macrophage	<0.01	1.45773	0.823	0.071	<0.01	0	VSIG4
Macrophage	<0.01	1.79856	0.885	0.105	<0.01	0	CFD
Macrophage	<0.01	1.44777	0.77	0.059	<0.01	0	CD163
Macrophage	<0.01	1.69791	0.975	0.143	<0.01	0	HLA-DQA1
Macrophage	<0.01	1.80778	0.996	0.193	<0.01	0	TYROBP
Macrophage	<0.01	1.87481	0.906	0.12	<0.01	0	FCGR3A
Macrophage	<0.01	1.79565	0.784	0.075	<0.01	0	MRC1
Macrophage	<0.01	1.50698	0.789	0.072	<0.01	0	MS4A4A
Macrophage	<0.01	1.64988	0.986	0.152	<0.01	0	AIF1
Macrophage	<0.01	1.35223	0.877	0.117	<0.01	0	HLA-DMB
Macrophage	<0.01	1.3632	0.842	0.1	<0.01	0	CYBB
Macrophage	<0.01	1.61033	0.977	0.174	<0.01	0	FCER1G
Macrophage	<0.01	1.79907	0.986	0.193	<0.01	0	HLA-DQB1
Macrophage	<0.01	1.15966	0.717	0.059	<0.01	0	C3AR1
Macrophage	<0.01	1.46142	0.671	0.044	<0.01	0	F13A1
Macrophage	<0.01	1.41915	0.938	0.147	<0.01	0	HLA-DQA2
Macrophage	<0.01	1.49932	0.932	0.198	<0.01	0	CD68
Macrophage	<0.01	1.65127	0.984	0.236	<0.01	0	HLA-DMA
Macrophage	<0.01	1.08504	0.678	0.053	<0.01	0	GPR34
Macrophage	<0.01	1.51881	0.897	0.167	<0.01	0	MAFB
Macrophage	<0.01	1.6939	0.977	0.223	<0.01	0	HLA-DRB5
Macrophage	<0.01	1.50963	0.869	0.148	<0.01	0	MAF
Macrophage	<0.01	2.06084	0.998	0.417	<0.01	0	CD74
Macrophage	<0.01	1.11621	0.694	0.06	<0.01	0	TMEM176A
Macrophage	<0.01	1.1321	0.852	0.122	<0.01	0	SPI1
Macrophage	<0.01	1.76163	0.895	0.196	<0.01	0	STAB1
Macrophage	<0.01	1.95197	0.998	0.293	<0.01	0	HLA-DRA
Macrophage	<0.01	1.93922	0.998	0.336	<0.01	0	HLA-DRB1
Macrophage	<0.01	1.30188	0.772	0.111	<0.01	0	TGFBI
Macrophage	<0.01	1.81932	0.996	0.324	<0.01	0	HLA-DPA1
Macrophage	<0.01	1.74197	0.986	0.486	<0.01	0	CTSB
Macrophage	<0.01	0.978958	0.647	0.062	<0.01	0	ADAP2
Macrophage	<0.01	1.10368	0.778	0.106	<0.01	0	CLEC7A
Macrophage	<0.01	0.918663	0.799	0.11	<0.01	0	MNDA
Macrophage	<0.01	1.26837	0.733	0.107	<0.01	0	HMOX1
Macrophage	<0.01	1.22967	0.959	0.265	<0.01	0	LAPTM5
Macrophage	<0.01	1.16613	0.825	0.176	<0.01	0	CXCL16
Macrophage	<0.01	1.68162	0.996	0.379	<0.01	0	HLA-DPB1
Macrophage	<0.01	0.945307	0.649	0.069	<0.01	0	C5AR1
Macrophage	<0.01	1.05957	0.875	0.175	<0.01	0	ITGB2
Macrophage	<0.01	1.54234	0.844	0.229	<0.01	0	DAB2
Macrophage	<0.01	0.871935	0.593	0.056	<0.01	0	HLA-DOA
Macrophage	<0.01	0.997304	0.713	0.096	<0.01	0	RNASE6
Macrophage	<0.01	1.36129	1	0.972	<0.01	0	FTL
Macrophage	<0.01	0.879667	0.688	0.089	<0.01	0	TBXAS1
Macrophage	<0.01	0.998486	0.708	0.111	<0.01	0	RASSF4
Macrophage	<0.01	0.788379	0.55	0.043	<0.01	0	IGSF21
Macrophage	<0.01	1.04812	0.959	0.268	<0.01	0	CTSS
Macrophage	<0.01	0.925496	0.437	0.013	<0.01	0	LILRB5
Macrophage	<0.01	0.955468	0.55	0.045	<0.01	0	FCGR1A
Macrophage	<0.01	0.984117	0.606	0.066	<0.01	0	FPR3
Macrophage	<0.01	0.832996	0.637	0.074	<0.01	0	LAIR1
Macrophage	<0.01	2.0301	0.875	0.302	<0.01	0	SELENOP
Macrophage	<0.01	1.19787	0.83	0.214	<0.01	0	KCTD12
Macrophage	<0.01	1.34365	0.982	0.537	<0.01	0	FCGRT
Macrophage	<0.01	0.923806	0.593	0.061	<0.01	0	MPEG1
Macrophage	<0.01	1.06448	0.801	0.196	<0.01	0	MFSD1
Macrophage	<0.01	1.06302	0.692	0.108	<0.01	0	RUNX1
Macrophage	<0.01	1.39225	0.7	0.118	<0.01	0	PLAU
Macrophage	<0.01	0.836215	0.624	0.075	<0.01	0	NCF4
Macrophage	<0.01	1.23019	0.926	0.319	<0.01	0	MARCKS
Macrophage	<0.01	0.744099	0.402	0.011	<0.01	0	AP003481.1
Macrophage	<0.01	1.05636	0.538	0.05	<0.01	0	VMO1
Macrophage	<0.01	0.904357	0.478	0.032	<0.01	0	TREM2
Macrophage	<0.01	1.20723	0.994	0.668	<0.01	0	CYBA
Macrophage	<0.01	0.928002	0.655	0.11	<0.01	0	AP1B1
Macrophage	<0.01	1.21078	0.895	0.267	<0.01	0	CTSC
Macrophage	<0.01	0.86264	0.688	0.119	<0.01	0	BMP2K
Macrophage	<0.01	1.68235	0.721	0.129	<0.01	0	CCL3
Macrophage	<0.01	0.92107	0.834	0.199	<0.01	0	ARRB2
Macrophage	<0.01	0.861421	0.61	0.084	<0.01	0	CD4
Macrophage	<0.01	0.999515	0.807	0.187	<0.01	0	CTSH
Macrophage	<0.01	0.961983	0.805	0.163	<0.01	0	C1orf162
Macrophage	<0.01	1.14638	0.901	0.288	<0.01	0	TYMP
Macrophage	<0.01	1.01051	0.725	0.135	<0.01	0	ALOX5AP
Macrophage	<0.01	1.3199	0.928	0.312	<0.01	0	IER3
Macrophage	<0.01	0.842792	0.782	0.163	<0.01	0	HCLS1
Macrophage	<0.01	0.781889	0.538	0.058	<0.01	0	CYTH4
Macrophage	<0.01	0.758306	0.63	0.092	<0.01	0	PILRA
Macrophage	<0.01	0.723586	0.466	0.037	<0.01	0	LILRB4
Macrophage	<0.01	1.25014	0.943	0.465	<0.01	0	ZFP36L1
Macrophage	<0.01	0.729961	0.737	0.128	<0.01	0	LST1
Macrophage	<0.01	0.85077	0.606	0.085	<0.01	0	LY86
Macrophage	<0.01	0.79707	0.563	0.072	<0.01	0	THEMIS2
Macrophage	<0.01	1.07401	0.977	0.579	<0.01	0	NPC2
Macrophage	<0.01	1.38355	0.561	0.072	<0.01	0	C3
Macrophage	<0.01	0.73248	0.427	0.025	<0.01	0	IGF1
Macrophage	<0.01	1.87683	0.382	0.015	<0.01	0	FCGBP
Macrophage	<0.01	0.741649	0.563	0.069	<0.01	0	CD84
Macrophage	<0.01	1.76779	0.793	0.243	<0.01	0	RNASE1
Macrophage	<0.01	1.53553	0.823	0.269	<0.01	0	PLTP
Macrophage	<0.01	0.841396	0.669	0.128	<0.01	0	OGFRL1
Macrophage	<0.01	1.09696	0.667	0.133	<0.01	0	CD93
Macrophage	<0.01	1.21683	0.99	0.588	<0.01	0	SAT1
Macrophage	<0.01	0.832649	0.485	0.05	<0.01	0	CX3CR1
Macrophage	<0.01	0.737859	0.528	0.065	<0.01	0	2022-03-01
Macrophage	<0.01	1.04857	0.928	0.383	<0.01	0	RGS10
Macrophage	<0.01	0.513965	0.452	0.034	<0.01	0	HPGDS
Macrophage	<0.01	0.973471	0.901	0.316	<0.01	0	VAMP8
Macrophage	<0.01	1.56813	0.637	0.106	<0.01	0	CCL3L1
Macrophage	<0.01	1.20029	0.945	0.413	<0.01	0	CEBPD
Macrophage	<0.01	1.11856	0.879	0.331	<0.01	0	GLUL
Macrophage	<0.01	0.71021	0.499	0.06	<0.01	0	ETV5
Macrophage	<0.01	0.662536	0.528	0.065	<0.01	0	FPR1
Macrophage	<0.01	1.11692	0.764	0.193	<0.01	0	SGK1
Macrophage	<0.01	0.967058	0.7	0.134	<0.01	0	CD83
Macrophage	<0.01	0.720054	0.581	0.092	<0.01	0	NCKAP1L
Macrophage	<0.01	1.03943	0.916	0.419	<0.01	0	GRN
Macrophage	<0.01	0.929389	0.721	0.165	<0.01	0	PLAUR
Macrophage	<0.01	0.954152	0.786	0.263	<0.01	0	NINJ1
Macrophage	<0.01	0.799948	0.682	0.144	<0.01	0	UCP2
Macrophage	<0.01	0.676735	0.554	0.082	<0.01	0	CD86
Macrophage	<0.01	0.94891	0.885	0.352	<0.01	0	RNASET2
Macrophage	<0.01	0.867771	0.741	0.193	<0.01	0	LPAR6
Macrophage	<0.01	0.786615	0.68	0.139	<0.01	0	IL10RA
Macrophage	<0.01	0.750873	0.632	0.128	<0.01	0	TNFAIP2
Macrophage	<0.01	1.17226	0.953	0.602	<0.01	0	CTSZ
Macrophage	<0.01	0.765446	0.524	0.078	<0.01	0	CIITA
Macrophage	<0.01	0.820467	0.799	0.212	<0.01	0	FAM49B
Macrophage	<0.01	0.83643	0.493	0.065	<0.01	0	P2RY13
Macrophage	<0.01	0.598775	0.478	0.061	<0.01	0	ITGAM
Macrophage	<0.01	0.666705	0.536	0.084	<0.01	0	ALOX5
Macrophage	<0.01	0.731807	0.63	0.123	<0.01	0	EMB
Macrophage	<0.01	0.749442	0.48	0.064	<0.01	0	CPM
Macrophage	<0.01	0.738868	0.548	0.087	<0.01	0	IGSF6
Macrophage	<0.01	0.953233	0.731	0.214	<0.01	0	DUSP6
Macrophage	<0.01	0.599056	0.394	0.036	<0.01	0	GATM
Macrophage	<0.01	0.824891	0.745	0.215	<0.01	0	ARHGAP18
Macrophage	<0.01	0.542879	0.394	0.035	<0.01	0	NPL
Macrophage	<0.01	0.684744	0.532	0.089	<0.01	0	SLC43A2
Macrophage	<0.01	0.806771	0.4	0.039	<0.01	0	MAMDC2
Macrophage	<0.01	0.602639	0.46	0.059	<0.01	0	TLR1
Macrophage	<0.01	0.583759	0.489	0.068	<0.01	0	HCK
Macrophage	<0.01	1.62125	0.612	0.125	<0.01	0	CCL4L2
Macrophage	<0.01	0.610935	0.487	0.071	<0.01	0	HAVCR2
Macrophage	<0.01	0.815097	0.641	0.155	<0.01	0	DSE
Macrophage	<0.01	1.43796	0.69	0.224	<0.01	0	LGMN
Macrophage	<0.01	0.668298	0.616	0.107	<0.01	0	CPVL
Macrophage	<0.01	0.645586	0.487	0.074	<0.01	0	EPB41L3
Macrophage	<0.01	0.575444	0.452	0.059	<0.01	0	TSPAN33
Macrophage	<0.01	1.00028	0.548	0.091	<0.01	0	CXCL8
Macrophage	<0.01	0.574716	0.448	0.059	<0.01	0	LRRC25
Macrophage	<0.01	0.666074	0.552	0.102	<0.01	0	OTULINL
Macrophage	<0.01	0.685954	0.456	0.063	<0.01	0	ADAM28
Macrophage	<0.01	0.592467	0.398	0.043	<0.01	0	DSC2
Macrophage	<0.01	0.508271	0.329	0.021	<0.01	0	C2
Macrophage	<0.01	0.675146	0.536	0.101	<0.01	0	UNC93B1
Macrophage	<0.01	0.586113	0.448	0.059	<0.01	0	EMILIN2
Macrophage	<0.01	0.758207	0.809	0.268	<0.01	0	PYCARD
Macrophage	<0.01	0.640632	0.591	0.125	<0.01	0	LYN
Macrophage	<0.01	0.848867	0.825	0.336	<0.01	0	PPT1
Macrophage	<0.01	0.651901	0.552	0.112	<0.01	0	SIRPA
Macrophage	<0.01	0.571148	0.476	0.073	<0.01	0	SNCA
Macrophage	<0.01	1.47151	0.269	0.008	<0.01	0	CCL8
Macrophage	<0.01	0.532834	0.392	0.042	<0.01	0	TFEC
Macrophage	<0.01	0.539467	0.359	0.031	<0.01	0	EBI3
Macrophage	<0.01	1.04435	0.94	0.496	<0.01	0	TXNIP
Macrophage	<0.01	0.538162	0.38	0.039	<0.01	0	RBM47
Macrophage	<0.01	0.643671	0.458	0.066	<0.01	0	POU2F2
Macrophage	<0.01	0.529214	0.417	0.052	<0.01	0	SYK
Macrophage	<0.01	0.62488	0.628	0.148	<0.01	0	TNFRSF1B
Macrophage	<0.01	0.813541	0.928	0.543	<0.01	0	SDCBP
Macrophage	<0.01	0.74278	0.871	0.386	<0.01	0	RNF130
Macrophage	<0.01	0.659377	0.561	0.111	<0.01	0	IQGAP2
Macrophage	<0.01	0.65618	0.421	0.056	<0.01	0	PLD4
Macrophage	<0.01	0.662033	0.528	0.103	<0.01	0	NRP2
Macrophage	<0.01	0.738784	0.624	0.152	<0.01	0	NABP1
Macrophage	<0.01	0.596241	0.559	0.11	<0.01	0	FMNL1
Macrophage	<0.01	0.674845	0.579	0.121	<0.01	0	DOK2
Macrophage	<0.01	0.729957	0.419	0.06	<0.01	0	COLEC12
Macrophage	<0.01	0.790232	0.938	0.598	<0.01	0	ATP6V0B
Macrophage	<0.01	0.463216	0.273	0.012	<0.01	0	SLC1A3
Macrophage	<0.01	0.767727	0.996	0.798	<0.01	0	CST3
Macrophage	<0.01	0.434309	0.318	0.024	<0.01	0	BLNK
Macrophage	<0.01	0.727599	0.772	0.289	<0.01	0	CNPY3
Macrophage	<0.01	1.71074	0.552	0.129	<0.01	0	CCL2
Macrophage	<0.01	0.642241	0.439	0.068	<0.01	0	TTYH3
Macrophage	<0.01	0.615628	0.431	0.064	<0.01	0	BCAT1
Macrophage	<0.01	0.780981	0.998	0.973	<0.01	0	FTH1
Macrophage	<0.01	0.516696	0.435	0.065	<0.01	0	HSPA6
Macrophage	<0.01	0.618634	0.493	0.088	<0.01	0	IL18
Macrophage	<0.01	0.391784	0.253	0.009	<0.01	0	ADORA3
Macrophage	<0.01	0.847168	0.729	0.191	<0.01	0	RGS1
Macrophage	<0.01	0.502352	0.363	0.039	<0.01	0	PIK3AP1
Macrophage	<0.01	0.699784	0.524	0.106	<0.01	0	GPR155
Macrophage	<0.01	0.902263	0.828	0.39	<0.01	0	RBPJ
Macrophage	<0.01	0.508637	0.39	0.048	<0.01	0	LILRB2
Macrophage	<0.01	0.563563	0.405	0.056	<0.01	0	PTAFR
Macrophage	<0.01	0.585405	0.495	0.09	<0.01	0	LAT2
Macrophage	<0.01	0.55575	0.376	0.046	<0.01	0	CEBPA
Macrophage	<0.01	0.589769	0.52	0.104	<0.01	0	SKAP2
Macrophage	<0.01	0.640677	0.643	0.182	<0.01	0	LY96
Macrophage	<0.01	0.345318	0.269	0.013	<0.01	0	LPAR5
Macrophage	<0.01	0.727778	0.78	0.296	<0.01	0	FRMD4B
Macrophage	<0.01	0.550315	0.524	0.102	<0.01	0	TNFSF13B
Macrophage	<0.01	0.625648	0.476	0.086	<0.01	0	NAIP
Macrophage	<0.01	0.501179	0.337	0.033	<0.01	0	CCR1
Macrophage	<0.01	0.5244	0.419	0.061	<0.01	0	NCF2
Macrophage	<0.01	0.634912	0.674	0.183	<0.01	0	SMAP2
Macrophage	<0.01	0.535614	0.39	0.052	<0.01	0	DOCK4
Macrophage	<0.01	0.545468	0.534	0.113	<0.01	0	ARHGAP4
Macrophage	<0.01	0.697635	0.517	0.118	<0.01	0	SPRED1
Macrophage	<0.01	0.623713	0.749	0.212	<0.01	0	CD53
Macrophage	<0.01	0.520702	0.357	0.042	<0.01	0	TMEM37
Macrophage	<0.01	1.15877	0.411	0.058	<0.01	0	CXCL3
Macrophage	<0.01	0.495736	0.349	0.038	<0.01	0	TLR2
Macrophage	<0.01	1.38074	0.665	0.189	<0.01	0	CCL4
Macrophage	<0.01	0.618	0.452	0.08	<0.01	0	MTSS1
Macrophage	<0.01	0.610232	0.489	0.092	<0.01	0	CD300A
Macrophage	<0.01	0.498135	0.464	0.08	<0.01	0	SERPINF1
Macrophage	<0.01	0.516538	0.914	0.289	<0.01	0	PTPRC
Macrophage	<0.01	0.635164	0.552	0.133	<0.01	0	TM6SF1
Macrophage	<0.01	0.643497	0.776	0.245	<0.01	0	CLEC2B
Macrophage	<0.01	0.545695	0.52	0.105	<0.01	0	PTPN6
Macrophage	<0.01	0.622384	0.996	0.923	<0.01	0	ITM2B
Macrophage	<0.01	0.57465	0.62	0.162	<0.01	0	MGAT4A
Macrophage	<0.01	0.809646	0.951	0.65	<0.01	0	PSAP
Macrophage	<0.01	0.725296	0.924	0.514	<0.01	0	MEF2C
Macrophage	<0.01	0.531242	0.415	0.068	<0.01	0	TSPAN15
Macrophage	<0.01	0.411089	0.265	0.017	<0.01	0	TRPM2
Macrophage	<0.01	0.605758	0.53	0.126	<0.01	0	SH2B3
Macrophage	<0.01	0.631273	0.608	0.176	<0.01	0	HNMT
Macrophage	<0.01	0.829958	0.83	0.375	<0.01	0	CAPG
Macrophage	<0.01	0.556631	0.398	0.063	<0.01	0	SLC9A9
Macrophage	<0.01	0.525622	0.423	0.073	<0.01	0	PLEKHO2
Macrophage	<0.01	0.527001	0.493	0.094	<0.01	0	PLEK
Macrophage	<0.01	0.427385	0.277	0.021	<0.01	0	TLR7
Macrophage	<0.01	0.510048	0.259	0.016	<0.01	0	SIGLEC1
Macrophage	<0.01	0.498026	0.963	0.709	<0.01	0	NEAT1
Macrophage	<0.01	0.914783	0.971	0.66	<0.01	0	FOS
Macrophage	<0.01	0.457452	0.415	0.067	<0.01	0	ST8SIA4
Macrophage	<0.01	0.592217	0.388	0.062	<0.01	0	MERTK
Macrophage	<0.01	0.5102	1	0.989	<0.01	0	TMSB4X
Macrophage	<0.01	0.567749	0.448	0.082	<0.01	0	GPRIN3
Macrophage	<0.01	0.749004	0.706	0.281	<0.01	0	CREG1
Macrophage	<0.01	0.621819	0.407	0.066	<0.01	0	PLXDC1
Macrophage	<0.01	0.427168	0.452	0.082	<0.01	0	MYO1F
Macrophage	<0.01	0.680068	0.628	0.2	<0.01	0	HIF1A
Macrophage	<0.01	0.684185	0.622	0.204	<0.01	0	TPP1
Macrophage	<0.01	0.695124	0.431	0.073	<0.01	0	FCGR2B
Macrophage	<0.01	0.470885	0.448	0.082	<0.01	0	DOCK2
Macrophage	<0.01	0.582613	0.441	0.088	<0.01	0	SRGAP1
Macrophage	<0.01	0.585557	0.487	0.112	<0.01	0	COLGALT1
Macrophage	<0.01	0.484975	0.388	0.064	<0.01	0	ADCY7
Macrophage	<0.01	0.448773	0.337	0.043	<0.01	0	GAS7
Macrophage	<0.01	0.533499	0.343	0.046	<0.01	0	B3GNT5
Macrophage	<0.01	0.633953	0.696	0.227	<0.01	0	SAMHD1
Macrophage	<0.01	0.42867	0.326	0.04	<0.01	0	GNA15
Macrophage	<0.01	0.611897	0.626	0.202	<0.01	0	RHOG
Macrophage	<0.01	0.477006	0.366	0.056	<0.01	0	PLA2G15
Macrophage	<0.01	0.636394	0.548	0.145	<0.01	0	RAP2B
Macrophage	<0.01	0.704416	0.752	0.304	<0.01	0	ZEB2
Macrophage	<0.01	0.496523	0.361	0.054	<0.01	0	CSF2RA
Macrophage	<0.01	0.343454	0.275	0.024	<0.01	0	ATP8B4
Macrophage	<0.01	0.658652	0.53	0.143	<0.01	0	AP2A2
Macrophage	<0.01	0.442512	0.273	0.025	<0.01	0	NCKAP5
Macrophage	<0.01	0.451134	0.396	0.066	<0.01	0	IRF8
Macrophage	<0.01	0.469057	0.474	0.095	<0.01	0	SERPINA1
Macrophage	<0.01	0.408469	0.277	0.026	<0.01	0	CCDC170
Macrophage	<0.01	0.605245	0.819	0.275	<0.01	0	HCST
Macrophage	<0.01	0.413533	0.296	0.032	<0.01	0	KCNQ1
Macrophage	<0.01	0.527653	0.441	0.092	<0.01	0	SLC8A1
Macrophage	<0.01	0.751	0.848	0.45	<0.01	0	YWHAH
Macrophage	<0.01	0.595439	0.61	0.181	<0.01	0	FERMT3
Macrophage	<0.01	0.43524	0.29	0.031	<0.01	0	GAL3ST4
Macrophage	<0.01	0.942856	0.945	0.65	<0.01	0	JUN
Macrophage	<0.01	0.614818	0.69	0.267	<0.01	0	SCAMP2
Macrophage	<0.01	0.403962	0.302	0.035	<0.01	0	FGD2
Macrophage	<0.01	0.486186	0.63	0.172	<0.01	0	FYB1
Macrophage	<0.01	0.479971	0.355	0.056	<0.01	0	LHFPL2
Macrophage	<0.01	0.620033	0.589	0.174	<0.01	0	PTPRE
Macrophage	<0.01	0.651708	0.624	0.215	<0.01	0	RB1
Macrophage	<0.01	0.514951	0.439	0.092	<0.01	0	PLBD1
Macrophage	<0.01	0.449411	0.353	0.055	<0.01	0	RENBP
Macrophage	<0.01	0.419484	0.316	0.042	<0.01	0	CD33
Macrophage	<0.01	0.897261	0.903	0.599	<0.01	0	KLF6
Macrophage	<0.01	0.589768	0.561	0.174	<0.01	0	GAA
Macrophage	<0.01	0.462916	0.394	0.073	<0.01	0	INPP5D
Macrophage	<0.01	0.547008	0.509	0.132	<0.01	0	RNF149
Macrophage	<0.01	0.574315	0.472	0.114	<0.01	0	MKNK1
Macrophage	<0.01	0.428468	0.339	0.053	<0.01	0	DAPK1
Macrophage	<0.01	0.557041	0.69	0.261	<0.01	0	NAMPT
Macrophage	<0.01	0.358859	0.29	0.033	<0.01	0	TRIM14
Macrophage	<0.01	0.488805	0.522	0.14	<0.01	0	LGALS9
Macrophage	<0.01	0.441507	0.366	0.065	<0.01	0	NAGA
Macrophage	<0.01	0.537482	0.353	0.059	<0.01	0	ABCA1
Macrophage	<0.01	1.02453	0.899	0.603	<0.01	0	CTSD
Macrophage	<0.01	0.549896	0.969	0.853	<0.01	0	ARPC3
Macrophage	<0.01	0.529381	0.437	0.1	<0.01	0	MFSD12
Macrophage	<0.01	0.515284	0.402	0.085	<0.01	0	SLC15A3
Macrophage	<0.01	0.61831	0.745	0.349	<0.01	0	SNX2
Macrophage	<0.01	0.467083	0.417	0.086	<0.01	0	EVI2A
Macrophage	<0.01	0.632075	0.571	0.197	<0.01	0	AKR1B1
Macrophage	<0.01	0.48541	0.423	0.096	<0.01	0	MCOLN1
Macrophage	<0.01	0.76916	0.782	0.436	<0.01	0	BLVRB
Macrophage	<0.01	0.39711	0.402	0.077	<0.01	0	SLA
Macrophage	<0.01	0.446093	0.429	0.091	<0.01	0	PARVG
Macrophage	<0.01	0.724922	0.614	0.221	<0.01	0	CREM
Macrophage	<0.01	0.373605	0.296	0.039	<0.01	0	TNFAIP8L2
Macrophage	<0.01	0.477776	0.359	0.066	<0.01	0	PALD1
Macrophage	<0.01	0.567205	0.538	0.17	<0.01	0	RAB31
Macrophage	<0.01	0.491591	0.31	0.046	<0.01	0	RGL1
Macrophage	<0.01	0.573522	0.559	0.186	<0.01	0	PDXK
Macrophage	<0.01	0.680385	0.729	0.35	<0.01	0	QKI
Macrophage	<0.01	0.473046	0.37	0.072	<0.01	0	ST3GAL6
Macrophage	<0.01	0.471327	0.431	0.102	<0.01	0	SLC16A3
Macrophage	<0.01	0.556031	0.507	0.15	<0.01	0	CMTM3
Macrophage	<0.01	0.593031	0.559	0.166	<0.01	0	RGS2
Macrophage	<0.01	0.535006	0.715	0.282	<0.01	0	C4orf48
Macrophage	<0.01	0.533979	0.513	0.157	<0.01	0	ATP6V1B2
Macrophage	<0.01	0.558596	0.595	0.187	<0.01	0	REL
Macrophage	<0.01	0.689491	0.838	0.477	<0.01	0	CEBPB
Macrophage	<0.01	0.746225	0.768	0.328	<0.01	0	FOSB
Macrophage	<0.01	0.437471	0.396	0.086	<0.01	0	SLC7A7
Macrophage	<0.01	0.435859	0.345	0.062	<0.01	0	ADA2
Macrophage	<0.01	0.689312	0.489	0.123	<0.01	0	TNF
Macrophage	<0.01	0.415852	0.419	0.09	<0.01	0	CALHM6
Macrophage	<0.01	0.543665	0.852	0.444	<0.01	0	IFI16
Macrophage	<0.01	0.586813	0.472	0.134	<0.01	0	LIPA
Macrophage	<0.01	0.375378	0.255	0.029	<0.01	0	SLAMF8
Macrophage	<0.01	0.440707	0.316	0.05	<0.01	0	CXorf21
Macrophage	<0.01	0.971967	0.419	0.097	<0.01	0	CXCL2
Macrophage	<0.01	0.66667	0.435	0.111	<0.01	0	OTUD1
Macrophage	<0.01	0.379787	0.265	0.033	<0.01	0	TLR5
Macrophage	<0.01	0.441433	0.372	0.076	<0.01	0	MYO5A
Macrophage	<0.01	0.65484	0.446	0.109	<0.01	0	PMAIP1
Macrophage	<0.01	0.658986	0.433	0.107	<0.01	0	AC007952.4
Macrophage	<0.01	0.537671	0.515	0.164	<0.01	0	CEP170
Macrophage	<0.01	0.59915	0.823	0.433	<0.01	0	MEF2A
Macrophage	<0.01	0.500075	0.456	0.121	<0.01	0	IRS2
Macrophage	<0.01	0.528708	0.762	0.352	<0.01	0	OSTF1
Macrophage	<0.01	0.758005	0.62	0.214	<0.01	0	NR4A2
Macrophage	<0.01	0.57743	0.552	0.185	<0.01	0	SLC4A7
Macrophage	<0.01	0.561018	0.676	0.288	<0.01	0	CD302
Macrophage	<0.01	0.703	0.386	0.082	<0.01	0	AC103591.3
Macrophage	<0.01	0.386597	0.784	0.288	<0.01	0	COTL1
Macrophage	<0.01	0.407559	0.495	0.13	<0.01	0	WAS
Macrophage	<0.01	0.427284	0.511	0.149	<0.01	0	PREX1
Macrophage	<0.01	0.56898	0.517	0.166	<0.01	0	FCHO2
Macrophage	<0.01	0.388012	0.499	0.129	<0.01	0	EVI2B
Macrophage	<0.01	0.814587	0.858	0.528	<0.01	0	GADD45B
Macrophage	<0.01	0.575267	0.805	0.424	<0.01	0	LITAF
Macrophage	<0.01	0.448481	0.501	0.146	<0.01	0	NUP214
Macrophage	<0.01	0.398336	0.384	0.08	<0.01	0	LCP2
Macrophage	<0.01	0.445998	0.998	0.975	<0.01	0	MT-CO3
Macrophage	<0.01	0.770341	0.622	0.246	<0.01	0	KLF4
Macrophage	<0.01	0.631881	0.77	0.402	<0.01	0	DPYSL2
Macrophage	<0.01	0.95739	0.343	0.067	<0.01	0	APOC1
Macrophage	<0.01	0.475049	0.581	0.193	<0.01	0	RGS19
Macrophage	<0.01	0.549659	0.661	0.279	<0.01	0	IFNGR2
Macrophage	<0.01	0.453159	0.439	0.117	<0.01	0	HACD4
Macrophage	<0.01	0.691462	0.747	0.355	<0.01	0	BTG2
Macrophage	<0.01	0.623102	0.565	0.196	<0.01	0	NFKBIZ
Macrophage	<0.01	0.481098	0.478	0.14	<0.01	0	TRMT1
Macrophage	<0.01	0.606106	0.69	0.317	<0.01	0	C6orf62
Macrophage	<0.01	0.572332	0.932	0.533	<0.01	0	SRGN
Macrophage	<0.01	0.306676	0.682	0.223	<0.01	0	LCP1
Macrophage	<0.01	0.628221	0.813	0.484	<0.01	0	SNX6
Macrophage	<0.01	0.406748	0.386	0.09	<0.01	0	GNA13
Macrophage	<0.01	0.379613	0.789	0.29	<0.01	0	GMFG
Macrophage	<0.01	0.464631	0.998	0.972	<0.01	0	MT-CO1
Macrophage	<0.01	0.661252	0.817	0.464	<0.01	0	MCL1
Macrophage	<0.01	0.553864	0.569	0.219	<0.01	0	NCOA4
Macrophage	<0.01	0.478275	0.439	0.125	<0.01	0	CREBL2
Macrophage	<0.01	0.549437	0.678	0.307	<0.01	0	GRB2
Macrophage	<0.01	0.575501	0.641	0.266	<0.01	0	ZFHX3
Macrophage	<0.01	0.368297	0.394	0.089	<0.01	0	ARHGAP30
Macrophage	<0.01	0.526654	0.616	0.237	<0.01	0	ATP2B1
Macrophage	<0.01	0.285192	0.281	0.043	<0.01	0	SELPLG
Macrophage	<0.01	0.480576	0.466	0.142	<0.01	0	ST6GAL1
Macrophage	<0.01	0.526308	0.906	0.539	<0.01	0	TPM3
Macrophage	<0.01	0.561241	0.723	0.336	<0.01	0	PLEKHO1
Macrophage	<0.01	0.485617	0.421	0.114	<0.01	0	OLFML2B
Macrophage	<0.01	0.602674	0.733	0.364	<0.01	0	PLXDC2
Macrophage	<0.01	0.897284	0.552	0.212	<0.01	0	SLC40A1
Macrophage	<0.01	0.429029	0.417	0.113	<0.01	0	SHTN1
Macrophage	<0.01	0.397003	0.624	0.214	<0.01	0	GPSM3
Macrophage	<0.01	0.393268	0.682	0.239	<0.01	0	CD37
Macrophage	<0.01	0.514197	0.386	0.101	<0.01	0	PDGFC
Macrophage	<0.01	0.423904	0.374	0.093	<0.01	0	PELI1
Macrophage	<0.01	0.458534	0.593	0.222	<0.01	0	GRK2
Macrophage	<0.01	0.48683	0.396	0.102	<0.01	0	ARRDC3
Macrophage	<0.01	0.353756	0.357	0.082	<0.01	0	CORO7
Macrophage	<0.01	0.466837	0.444	0.132	<0.01	0	ARHGAP24
Macrophage	<0.01	0.446575	0.357	0.084	<0.01	0	SESN1
Macrophage	<0.01	0.380667	0.283	0.05	<0.01	0	TRIB1
Macrophage	<0.01	0.44426	0.466	0.139	<0.01	0	BIN1
Macrophage	<0.01	0.349454	0.259	0.041	<0.01	0	P2RX7
Macrophage	<0.01	0.458833	0.388	0.104	<0.01	0	FRMD4A
Macrophage	<0.01	0.625428	0.466	0.156	<0.01	0	MAN1A1
Macrophage	<0.01	0.367462	0.339	0.076	<0.01	0	RIN3
Macrophage	<0.01	0.357522	0.419	0.111	<0.01	0	ARHGAP45
Macrophage	<0.01	0.337753	0.255	0.041	<0.01	0	ARHGAP22
Macrophage	<0.01	0.357436	0.308	0.063	<0.01	0	GRK3
Macrophage	<0.01	0.469951	0.639	0.284	<0.01	0	USF2
Macrophage	<0.01	0.481182	0.456	0.15	<0.01	0	ADAM9
Macrophage	<0.01	0.49186	0.425	0.12	<0.01	0	SORL1
Macrophage	<0.01	0.449496	0.489	0.159	<0.01	0	CASP1
Macrophage	<0.01	0.509403	0.565	0.232	<0.01	0	IL13RA1
Macrophage	<0.01	0.482096	0.68	0.308	<0.01	0	CMTM6
Macrophage	<0.01	0.347597	0.433	0.115	<0.01	0	GPR65
Macrophage	<0.01	0.356117	0.322	0.07	<0.01	0	SH3TC1
Macrophage	<0.01	0.562434	0.893	0.568	<0.01	0	ZFP36L2
Macrophage	<0.01	0.504067	0.292	0.057	<0.01	0	OLR1
Macrophage	<0.01	0.589315	0.285	0.054	<0.01	0	EGR2
Macrophage	<0.01	0.336402	0.281	0.051	<0.01	0	PLCB2
Macrophage	<0.01	0.530257	0.698	0.348	<0.01	0	MGAT1
Macrophage	<0.01	0.58931	0.842	0.534	<0.01	0	HERPUD1
Macrophage	<0.01	0.318405	0.298	0.058	<0.01	0	FAM49A
Macrophage	<0.01	0.380797	0.811	0.375	<0.01	0	LTC4S
Macrophage	<0.01	0.419142	0.351	0.086	<0.01	0	TBC1D14
Macrophage	<0.01	0.380558	0.298	0.06	<0.01	0	PTGS1
Macrophage	<0.01	0.367975	0.275	0.051	<0.01	0	LILRB3
Macrophage	<0.01	0.604486	0.524	0.211	<0.01	0	NRP1
Macrophage	<0.01	0.353413	0.294	0.06	<0.01	0	SLC31A2
Macrophage	<0.01	0.410901	0.292	0.06	<0.01	0	REEP4
Macrophage	<0.01	0.641688	0.856	0.63	<0.01	0	DBI
Macrophage	<0.01	0.371333	0.318	0.073	<0.01	0	TBC1D12
Macrophage	<0.01	0.370688	0.298	0.063	<0.01	0	RAB20
Macrophage	<0.01	0.394945	0.598	0.227	<0.01	0	EFHD2
Macrophage	<0.01	0.454293	0.507	0.183	<0.01	0	DRAM2
Macrophage	<0.01	0.494559	0.571	0.238	<0.01	0	CCDC88A
Macrophage	<0.01	0.350795	0.396	0.108	<0.01	0	BID
Macrophage	<0.01	0.489924	0.357	0.091	<0.01	0	ATP2B1-AS1
Macrophage	<0.01	0.501733	0.478	0.171	<0.01	0	JDP2
Macrophage	<0.01	0.39682	0.326	0.077	<0.01	0	PDGFB
Macrophage	<0.01	0.511947	0.807	0.5	<0.01	0	ACTR2
Macrophage	<0.01	0.443024	0.947	0.775	<0.01	0	GNAI2
Macrophage	<0.01	0.334536	0.341	0.082	<0.01	0	IFI30
Macrophage	<0.01	0.461533	0.363	0.1	<0.01	0	BHLHE41
Macrophage	<0.01	0.329937	0.294	0.062	<0.01	0	BTK
Macrophage	<0.01	0.385432	0.45	0.136	<0.01	0	PHACTR1
Macrophage	<0.01	0.508075	0.394	0.102	<0.01	0	IL1B
Macrophage	<0.01	0.299035	0.394	0.103	<0.01	0	JAML
Macrophage	<0.01	0.429925	0.452	0.15	<0.01	0	PTBP3
Macrophage	<0.01	0.504597	0.778	0.455	<0.01	0	CAP1
Macrophage	<0.01	0.328915	0.281	0.059	<0.01	0	ACSL1
Macrophage	<0.01	0.441877	0.38	0.112	<0.01	0	SCN1B
Macrophage	<0.01	0.445192	0.437	0.149	<0.01	0	GNS
Macrophage	<0.01	0.32305	0.32	0.076	<0.01	0	RASSF2
Macrophage	<0.01	0.551721	0.743	0.436	<0.01	0	ASAH1
Macrophage	<0.01	0.284715	0.454	0.137	<0.01	0	APBB1IP
Macrophage	<0.01	0.3397	0.982	0.921	<0.01	0	OAZ1
Macrophage	<0.01	0.539773	0.809	0.456	<0.01	0	ZFP36
Macrophage	<0.01	0.474858	0.848	0.568	<0.01	0	NFKBIA
Macrophage	<0.01	0.325306	0.47	0.147	<0.01	0	NCF1
Macrophage	<0.01	0.309317	0.304	0.069	<0.01	0	CMTM7
Macrophage	<0.01	0.368581	0.382	0.114	<0.01	0	SGK3
Macrophage	<0.01	0.446782	0.936	0.74	<0.01	0	RAC1
Macrophage	<0.01	0.41588	0.415	0.126	<0.01	0	RCSD1
Macrophage	<0.01	0.336652	0.269	0.055	<0.01	0	GSAP
Macrophage	<0.01	0.471093	0.407	0.138	<0.01	0	FUCA1
Macrophage	<0.01	0.456904	0.579	0.241	<0.01	0	GLRX
Macrophage	<0.01	0.464654	0.595	0.277	<0.01	0	NAGK
Macrophage	<0.01	0.484313	0.825	0.51	<0.01	0	DDX3X
Macrophage	<0.01	0.562196	0.366	0.109	<0.01	0	PDK4
Macrophage	<0.01	0.449418	0.487	0.193	<0.01	0	CYFIP1
Macrophage	<0.01	0.347014	0.314	0.079	<0.01	0	MOB1B
Macrophage	<0.01	0.379189	0.382	0.111	<0.01	0	TCOF1
Macrophage	<0.01	0.425546	0.349	0.1	<0.01	0	RNF135
Macrophage	<0.01	0.371768	0.398	0.125	<0.01	0	SUSD6
Macrophage	<0.01	0.404458	0.359	0.099	<0.01	0	RASGEF1B
Macrophage	<0.01	0.460627	0.571	0.255	<0.01	0	HEXA
Macrophage	<0.01	0.285	0.306	0.074	<0.01	0	ARAP1
Macrophage	<0.01	0.629591	0.55	0.256	<0.01	0	SAP30
Macrophage	<0.01	0.475012	0.758	0.427	<0.01	0	METRNL
Macrophage	<0.01	0.368608	0.326	0.089	<0.01	0	NRIP1
Macrophage	<0.01	0.353005	0.538	0.212	<0.01	0	WIPF1
Macrophage	<0.01	0.311612	0.285	0.065	<0.01	0	ATG7
Macrophage	<0.01	0.431252	0.478	0.183	<0.01	0	PTPN18
Macrophage	<0.01	0.320091	0.302	0.075	<0.01	0	ZSWIM6
Macrophage	<0.01	0.428702	0.46	0.174	<0.01	0	WASHC4
Macrophage	<0.01	0.535224	0.762	0.452	<0.01	0	BRD2
Macrophage	<0.01	0.351166	0.384	0.119	<0.01	0	ADPGK
Macrophage	<0.01	0.423663	0.415	0.143	<0.01	0	KIAA0930
Macrophage	<0.01	0.306057	0.29	0.069	<0.01	0	SOAT1
Macrophage	<0.01	0.339594	0.341	0.095	<0.01	0	ME2
Macrophage	<0.01	0.455733	0.749	0.401	<0.01	0	LRP1
Macrophage	<0.01	0.421511	0.499	0.202	<0.01	0	PLXNB2
Macrophage	<0.01	0.416332	0.928	0.685	<0.01	0	PABPC1
Macrophage	<0.01	0.454949	0.717	0.432	<0.01	0	RAB5C
Macrophage	<0.01	0.442224	0.439	0.163	<0.01	0	CAB39
Macrophage	<0.01	0.464834	0.544	0.236	<0.01	0	AXL
Macrophage	<0.01	0.446999	0.559	0.256	<0.01	0	M6PR
Macrophage	<0.01	0.36538	0.337	0.093	<0.01	0	NFKBID
Macrophage	<0.01	0.517481	0.639	0.334	<0.01	0	CLTC
Macrophage	<0.01	0.333541	0.341	0.096	<0.01	0	RALGDS
Macrophage	<0.01	0.418032	0.988	0.915	<0.01	0	S100A11
Macrophage	<0.01	0.43883	0.483	0.19	<0.01	0	LPCAT2
Macrophage	<0.01	0.455256	0.413	0.15	<0.01	0	GRINA
Macrophage	<0.01	0.389659	0.376	0.123	<0.01	0	TLR4
Macrophage	<0.01	0.457298	0.69	0.359	<0.01	0	CD44
Macrophage	<0.01	0.455943	0.561	0.268	<0.01	0	TWF2
Macrophage	<0.01	0.379745	0.347	0.104	<0.01	0	ATP2C1
Macrophage	<0.01	0.341614	0.312	0.086	<0.01	0	SNX29
Macrophage	<0.01	0.31158	0.308	0.083	<0.01	0	OSBPL11
Macrophage	<0.01	0.258308	0.316	0.082	<0.01	0	STXBP2
Macrophage	<0.01	0.304062	0.269	0.064	<0.01	0	ICA1
Macrophage	<0.01	0.565563	0.647	0.348	<0.01	0	PLD3
Macrophage	<0.01	0.320536	0.287	0.073	<0.01	0	ACER3
Macrophage	<0.01	0.798315	0.384	0.125	<0.01	0	APOE
Macrophage	<0.01	0.333964	0.497	0.2	<0.01	0	GCA
Macrophage	<0.01	0.421591	0.86	0.57	<0.01	0	PNRC1
Macrophage	<0.01	0.47635	0.727	0.431	<0.01	0	IFNGR1
Macrophage	<0.01	0.365453	0.396	0.139	<0.01	0	SH3BP2
Macrophage	<0.01	0.330791	0.29	0.074	<0.01	0	MGAT5
Macrophage	<0.01	0.284078	0.267	0.06	<0.01	0	PAG1
Macrophage	<0.01	0.300557	0.3	0.08	<0.01	0	SRGAP2
Macrophage	<0.01	0.425684	0.355	0.117	<0.01	0	SDC3
Macrophage	<0.01	0.282869	0.374	0.111	<0.01	0	TAGAP
Macrophage	<0.01	0.424603	0.532	0.237	<0.01	0	SYNGR2
Macrophage	<0.01	0.327582	0.279	0.071	<0.01	0	TBC1D9
Macrophage	<0.01	0.330561	0.386	0.128	<0.01	0	HHEX
Macrophage	<0.01	0.419629	0.895	0.677	<0.01	0	BRI3
Macrophage	<0.01	0.280305	0.411	0.127	<0.01	0	GPR183
Macrophage	<0.01	0.380476	0.419	0.156	<0.01	0	CRYL1
Macrophage	<0.01	0.399862	0.435	0.168	<0.01	0	SDCCAG8
Macrophage	<0.01	0.44649	0.719	0.398	<0.01	0	AMD1
Macrophage	<0.01	0.42933	0.694	0.368	<0.01	0	CKLF
Macrophage	<0.01	0.334193	0.591	0.253	<0.01	0	STK17B
Macrophage	<0.01	0.374225	0.485	0.195	<0.01	0	SH3KBP1
Macrophage	<0.01	0.367424	0.339	0.107	<0.01	0	KIF1B
Macrophage	<0.01	0.263652	0.402	0.129	<0.01	0	DOCK8
Macrophage	<0.01	0.320295	0.378	0.118	<0.01	0	PTGER4
Macrophage	<0.01	0.344456	0.407	0.152	<0.01	0	ATF6
Macrophage	<0.01	0.289586	0.285	0.078	<0.01	0	SNX8
Macrophage	<0.01	0.372115	0.472	0.196	<0.01	0	FAM96A
Macrophage	<0.01	0.409399	0.517	0.23	<0.01	0	HOMER3
Macrophage	<0.01	0.36381	0.374	0.125	<0.01	0	ST3GAL1
Macrophage	<0.01	0.300637	0.39	0.134	<0.01	0	SIPA1
Macrophage	<0.01	0.305961	1	0.985	<0.01	0	TPT1
Macrophage	<0.01	0.527573	0.532	0.256	<0.01	0	USP53
Macrophage	<0.01	0.323607	0.324	0.1	<0.01	0	P2RX4
Macrophage	<0.01	0.363773	0.478	0.194	<0.01	0	ATM
Macrophage	<0.01	0.432451	0.575	0.287	<0.01	0	PABPC4
Macrophage	<0.01	0.326015	0.329	0.103	<0.01	0	MPP1
Macrophage	<0.01	0.30392	0.312	0.091	<0.01	0	OAS1
Macrophage	<0.01	0.321044	0.458	0.175	<0.01	0	MBP
Macrophage	<0.01	0.304049	0.384	0.132	<0.01	0	SESN3
Macrophage	<0.01	0.420324	0.552	0.253	<0.01	0	INTS6
Macrophage	<0.01	0.361265	0.474	0.192	<0.01	0	PLXND1
Macrophage	<0.01	0.390069	0.446	0.185	<0.01	0	NEU1
Macrophage	<0.01	0.433264	0.688	0.398	<0.01	0	LAMTOR2
Macrophage	<0.01	0.391672	0.526	0.237	<0.01	0	HEXIM1
Macrophage	<0.01	0.271944	0.998	0.968	<0.01	0	TMSB10
Macrophage	<0.01	0.519901	0.949	0.787	<0.01	0	DUSP1
Macrophage	<0.01	0.34813	0.363	0.127	<0.01	0	FUOM
Macrophage	<0.01	0.386398	0.571	0.288	<0.01	0	PICALM
Macrophage	<0.01	0.454566	0.663	0.388	<0.01	0	RNF13
Macrophage	<0.01	0.425993	0.515	0.247	<0.01	0	LAMP2
Macrophage	<0.01	0.374252	0.394	0.148	<0.01	0	PLEKHB2
Macrophage	<0.01	0.670807	0.374	0.136	<0.01	0	IFIT2
Macrophage	<0.01	0.266523	0.292	0.079	<0.01	0	IL16
Macrophage	<0.01	0.361191	0.355	0.122	<0.01	0	CAMK1D
Macrophage	<0.01	0.431323	0.7	0.388	<0.01	0	CCNL1
Macrophage	<0.01	0.502911	0.287	0.083	<0.01	0	HBEGF
Macrophage	<0.01	0.333676	0.483	0.203	<0.01	0	MIS18BP1
Macrophage	<0.01	0.415297	0.595	0.284	<0.01	0	IER5
Macrophage	<0.01	0.259396	0.257	0.067	<0.01	0	PYGL
Macrophage	<0.01	0.308978	0.283	0.079	<0.01	0	C9orf72
Macrophage	<0.01	0.389331	0.474	0.211	<0.01	0	LYPLA1
Macrophage	<0.01	0.39194	0.552	0.26	<0.01	0	ETS2
Macrophage	<0.01	0.340485	0.402	0.155	<0.01	0	CACUL1
Macrophage	<0.01	0.402355	0.694	0.416	<0.01	0	AKR1A1
Macrophage	<0.01	0.33742	0.287	0.086	<0.01	0	SGMS1
Macrophage	<0.01	0.399284	0.581	0.307	<0.01	0	STX7
Macrophage	<0.01	0.332282	0.337	0.113	<0.01	0	ICAM1
Macrophage	<0.01	0.402039	0.713	0.415	<0.01	0	AKAP13
Macrophage	<0.01	0.360077	0.932	0.774	<0.01	0	TMBIM6
Macrophage	<0.01	0.378258	0.39	0.15	<0.01	0	P4HA1
Macrophage	<0.01	0.300905	0.294	0.09	<0.01	0	FAM91A1
Macrophage	<0.01	0.368097	0.528	0.265	<0.01	0	FEZ2
Macrophage	<0.01	0.291141	0.312	0.093	<0.01	0	PRDM1
Macrophage	<0.01	0.322753	0.988	0.944	<0.01	0	MT-ND1
Macrophage	<0.01	0.410431	0.556	0.291	<0.01	0	HEXB
Macrophage	<0.01	0.304936	0.29	0.084	<0.01	0	AOAH
Macrophage	<0.01	0.329089	0.528	0.253	<0.01	0	SOD2.1
Macrophage	<0.01	0.377325	0.538	0.257	<0.01	0	ITPR2
Macrophage	<0.01	0.268626	0.253	0.068	<0.01	0	PRKCD
Macrophage	<0.01	0.283111	0.318	0.104	<0.01	0	TET2
Macrophage	<0.01	0.450574	0.651	0.366	<0.01	0	ID2
Macrophage	<0.01	0.270269	0.331	0.113	<0.01	0	FARP1
Macrophage	<0.01	0.28372	0.273	0.08	<0.01	0	MANBA
Macrophage	<0.01	0.268449	0.283	0.085	<0.01	0	MAP3K1
Macrophage	<0.01	0.275	0.312	0.101	<0.01	0	PTPRJ
Macrophage	<0.01	0.320579	0.296	0.094	<0.01	0	FES
Macrophage	<0.01	0.255244	0.265	0.076	<0.01	0	SLC11A2
Macrophage	<0.01	0.364699	0.493	0.231	<0.01	0	UBL3
Macrophage	<0.01	0.353288	0.717	0.412	<0.01	0	GLIPR1
Macrophage	<0.01	0.346994	0.721	0.439	<0.01	0	DHRS7
Macrophage	<0.01	0.390809	0.431	0.187	<0.01	0	WLS
Macrophage	<0.01	0.299156	0.782	0.5	<0.01	0	HSPA1A
Macrophage	<0.01	0.357012	0.335	0.118	<0.01	0	CDK6
Macrophage	<0.01	0.577876	0.897	0.711	<0.01	0	IER2
Macrophage	<0.01	0.313249	0.415	0.167	<0.01	0	RNF166
Macrophage	<0.01	0.477423	0.721	0.453	<0.01	0	PPP1R15A
Macrophage	<0.01	0.315785	0.318	0.108	<0.01	0	FLI1
Macrophage	<0.01	0.350134	0.879	0.689	<0.01	0	CAPZB
Macrophage	<0.01	0.35544	0.415	0.176	<0.01	0	EPS15
Macrophage	<0.01	0.331096	0.468	0.214	<0.01	0	SEC14L1
Macrophage	<0.01	0.307193	0.441	0.185	<0.01	0	LYL1
Macrophage	<0.01	0.307018	0.312	0.107	<0.01	0	TENT2
Macrophage	<0.01	0.333437	0.961	0.855	<0.01	0	HSP90AA1
Macrophage	<0.01	0.370603	0.425	0.191	<0.01	0	CTNND1
Macrophage	<0.01	0.28028	0.287	0.093	<0.01	0	NUP62
Macrophage	<0.01	0.254289	0.265	0.079	<0.01	0	FMNL2
Macrophage	<0.01	0.271189	0.283	0.092	<0.01	0	WDFY3
Macrophage	<0.01	0.611883	0.622	0.355	<0.01	0	EGR1
Macrophage	<0.01	0.36502	0.581	0.311	<0.01	0	H2AFY
Macrophage	<0.01	0.343339	0.407	0.176	<0.01	0	NCOR2
Macrophage	<0.01	0.295208	0.324	0.115	<0.01	0	FMNL3
Macrophage	<0.01	0.351742	0.524	0.246	<0.01	0	ATF3
Macrophage	<0.01	0.280685	0.255	0.075	<0.01	0	ARHGAP6
Macrophage	<0.01	0.367278	0.489	0.243	<0.01	0	GNAQ
Macrophage	<0.01	0.277102	0.294	0.096	<0.01	0	CHST11
Macrophage	<0.01	0.356004	0.569	0.3	<0.01	0	ELF1
Macrophage	<0.01	0.307122	0.351	0.134	<0.01	0	MLXIP
Macrophage	<0.01	0.278841	0.269	0.085	<0.01	0	SLC12A9
Macrophage	<0.01	0.37569	0.368	0.149	<0.01	0	ATP6V0A1
Macrophage	<0.01	0.317524	0.411	0.174	<0.01	0	PRKACB
Macrophage	<0.01	0.384364	0.4	0.173	<0.01	0	TMEM70
Macrophage	<0.01	0.342484	0.37	0.149	<0.01	0	CPEB4
Macrophage	<0.01	0.299661	0.275	0.087	<0.01	0	NFATC2
Macrophage	<0.01	0.309834	0.308	0.106	<0.01	0	PFKFB3
Macrophage	<0.01	0.297174	0.505	0.244	<0.01	0	TAOK3
Macrophage	<0.01	0.335846	0.534	0.271	<0.01	0	AP1S2
Macrophage	<0.01	0.327331	0.567	0.312	<0.01	0	ATP6AP1
Macrophage	<0.01	0.25895	0.341	0.125	<0.01	0	CYTH1
Macrophage	<0.01	0.270185	0.32	0.115	<0.01	0	NXF1
Macrophage	<0.01	0.464096	0.651	0.395	<0.01	0	CTSL
Macrophage	<0.01	0.370125	0.548	0.305	<0.01	0	ATP6V0D1
Macrophage	<0.01	0.372427	0.458	0.214	<0.01	0	PARP14
Macrophage	<0.01	0.393801	0.511	0.259	<0.01	0	PLSCR1
Macrophage	<0.01	0.29146	0.552	0.287	<0.01	0	DAZAP2
Macrophage	<0.01	0.29266	0.259	0.083	<0.01	0	C20orf194
Macrophage	<0.01	0.384797	0.94	0.827	<0.01	0	TUBA1B
Macrophage	<0.01	0.314095	0.296	0.105	<0.01	0	MAN2A1
Macrophage	<0.01	0.343703	0.63	0.35	<0.01	0	GYPC
Macrophage	<0.01	0.333404	0.505	0.257	<0.01	0	HSD17B11
Macrophage	<0.01	0.300182	0.343	0.135	<0.01	0	TFPT
Macrophage	<0.01	0.378998	0.585	0.336	<0.01	0	LAP3
Macrophage	<0.01	0.293381	0.567	0.307	<0.01	0	PRR13
Macrophage	<0.01	0.302984	0.394	0.169	<0.01	0	SERPINB9
Macrophage	<0.01	0.308465	0.645	0.38	<0.01	0	ARL6IP1
Macrophage	<0.01	0.346132	0.417	0.194	<0.01	0	ITPRIPL2
Macrophage	<0.01	0.370744	0.493	0.243	<0.01	0	CHMP1B
Macrophage	<0.01	0.317017	0.497	0.255	<0.01	0	SPPL2A
Macrophage	<0.01	0.290956	0.372	0.161	<0.01	0	PARVB
Macrophage	<0.01	0.389273	0.52	0.264	<0.01	0	AC020916.1
Macrophage	<0.01	0.288276	0.277	0.097	<0.01	0	SLC43A3
Macrophage	<0.01	0.320875	0.908	0.685	<0.01	0	ARPC1B
Macrophage	<0.01	0.324925	0.544	0.289	<0.01	0	ZFAND5
Macrophage	<0.01	0.26782	0.277	0.098	<0.01	0	DOK1
Macrophage	<0.01	0.310271	0.402	0.176	<0.01	0	KCNMA1
Macrophage	<0.01	0.326051	0.337	0.136	<0.01	0	FSCN1
Macrophage	<0.01	0.321385	0.45	0.222	<0.01	0	STX12
Macrophage	<0.01	0.343717	0.478	0.261	<0.01	0	ADIPOR1
Macrophage	<0.01	0.30803	0.388	0.174	<0.01	0	ETV6
Macrophage	<0.01	0.328926	0.392	0.175	<0.01	0	TGIF1
Macrophage	<0.01	0.304472	0.287	0.107	<0.01	0	SRGAP2C
Macrophage	<0.01	0.288074	0.48	0.235	<0.01	0	STMN1
Macrophage	<0.01	0.266184	0.441	0.197	<0.01	0	GIMAP4
Macrophage	<0.01	0.333443	0.396	0.173	<0.01	0	KDM6B
Macrophage	<0.01	0.316109	0.563	0.314	<0.01	0	VPS35
Macrophage	<0.01	0.302222	0.575	0.333	<0.01	0	APH1A
Macrophage	<0.01	0.274705	0.63	0.364	<0.01	0	JMJD1C
Macrophage	<0.01	0.338981	0.784	0.54	<0.01	0	APLP2
Macrophage	<0.01	0.310376	0.577	0.331	<0.01	0	TRA2B
Macrophage	<0.01	0.259186	0.394	0.176	<0.01	0	MYO9B
Macrophage	<0.01	0.327237	0.462	0.232	<0.01	0	ANKRD10
Macrophage	<0.01	0.307182	0.546	0.314	<0.01	0	PEPD
Macrophage	<0.01	0.349903	0.458	0.231	<0.01	0	KLF10
Macrophage	<0.01	0.328854	0.275	0.1	<0.01	0	TFRC
Macrophage	<0.01	0.339898	0.423	0.205	<0.01	0	VOPP1
Macrophage	<0.01	0.264588	0.275	0.099	<0.01	0	PNPLA6
Macrophage	<0.01	0.307678	0.476	0.215	<0.01	0	TNFAIP3
Macrophage	<0.01	0.367871	0.493	0.259	<0.01	0	MAT2A
Macrophage	<0.01	0.328098	0.76	0.532	<0.01	0	AP2S1
Macrophage	<0.01	0.316213	0.407	0.196	<0.01	0	GNB4
Macrophage	<0.01	0.258535	0.394	0.181	<0.01	0	IVNS1ABP
Macrophage	<0.01	0.3924	0.69	0.479	<0.01	0	IQGAP1
Macrophage	<0.01	0.270231	0.452	0.223	<0.01	0	CHD1
Macrophage	<0.01	0.32907	0.577	0.343	<0.01	0	RAB32
Macrophage	<0.01	0.33263	0.333	0.133	<0.01	0	PLIN2
Macrophage	<0.01	0.276371	0.326	0.132	<0.01	0	ENTPD1
Macrophage	<0.01	0.261337	0.355	0.152	<0.01	0	LPIN2
Macrophage	<0.01	0.282997	0.337	0.143	<0.01	0	MMP14
Macrophage	<0.01	0.305016	0.302	0.121	<0.01	0	NISCH
Macrophage	<0.01	0.293518	0.532	0.292	<0.01	0	SSR1
Macrophage	<0.01	0.279788	0.384	0.178	<0.01	0	TGFBR1
Macrophage	<0.01	0.269749	0.955	0.829	<0.01	0	DDX5
Macrophage	<0.01	0.260668	0.273	0.103	<0.01	0	CNDP2
Macrophage	<0.01	0.371078	0.275	0.101	<0.01	0	GADD45G
Macrophage	<0.01	0.267304	0.357	0.159	<0.01	0	RAP2A
Macrophage	<0.01	0.319107	0.335	0.142	<0.01	0	TRPS1
Macrophage	<0.01	0.281452	0.563	0.316	<0.01	0	PPP1R10
Macrophage	<0.01	0.266274	0.546	0.292	<0.01	0	IER5L
Macrophage	<0.01	0.266497	0.953	0.801	<0.01	0	ARPC2
Macrophage	<0.01	0.314999	0.659	0.429	<0.01	0	TGOLN2
Macrophage	<0.01	0.294935	0.38	0.176	<0.01	0	SNX5
Macrophage	<0.01	0.252458	0.444	0.225	<0.01	0	APMAP
Macrophage	<0.01	0.348671	0.598	0.358	<0.01	0	VSIR
Macrophage	<0.01	0.260832	0.407	0.192	<0.01	0	PIK3IP1
Macrophage	<0.01	0.266074	0.337	0.146	<0.01	0	FOXO3
Macrophage	<0.01	0.307207	0.485	0.261	<0.01	0	FOXN3
Macrophage	<0.01	0.305794	0.651	0.408	<0.01	0	RPN2
Macrophage	<0.01	0.311023	0.275	0.107	<0.01	0	TPCN1
Macrophage	<0.01	0.344127	0.774	0.579	<0.01	0	ATP6V1F
Macrophage	<0.01	0.281068	0.427	0.22	<0.01	0	FUCA2
Macrophage	<0.01	0.337989	0.405	0.194	<0.01	0	CDKN1A
Macrophage	<0.01	0.268302	0.448	0.229	<0.01	0	CYBC1
Macrophage	<0.01	0.251623	0.306	0.129	<0.01	0	SNX13
Macrophage	<0.01	0.295507	0.563	0.336	<0.01	0	TNFRSF1A
Macrophage	<0.01	0.283603	0.517	0.279	<0.01	0	JPT1
Macrophage	<0.01	0.278131	0.52	0.287	<0.01	0	TRIM8
Macrophage	<0.01	0.256515	0.595	0.345	<0.01	0	ARF6
Macrophage	<0.01	0.26832	0.454	0.243	<0.01	0	NIPSNAP2
Macrophage	<0.01	0.272476	0.431	0.223	<0.01	0	UBAC1
Macrophage	<0.01	0.290136	0.411	0.196	<0.01	0	POLR2A
Macrophage	<0.01	0.314095	0.265	0.104	<0.01	0	ITSN1
Macrophage	<0.01	0.263885	0.285	0.117	<0.01	0	GNPDA1
Macrophage	<0.01	0.253818	0.257	0.097	<0.01	0	TBC1D22A
Macrophage	<0.01	0.260734	0.421	0.21	<0.01	0	BAZ2B
Macrophage	<0.01	0.312377	0.579	0.35	<0.01	0	VPS13C
Macrophage	<0.01	0.27653	0.85	0.683	<0.01	0	ARPC5
Macrophage	<0.01	0.324922	0.526	0.299	<0.01	0	YME1L1
Macrophage	<0.01	0.310668	0.52	0.305	<0.01	0	PRNP
Macrophage	<0.01	0.272882	0.304	0.126	<0.01	0	ZNF217
Macrophage	<0.01	0.26281	0.294	0.121	<0.01	0	CDKN2AIP
Macrophage	<0.01	0.327734	0.485	0.27	<0.01	0	PRPF38B
Macrophage	<0.01	0.257158	0.565	0.327	<0.01	0	CELF2
Macrophage	<0.01	0.278648	0.38	0.189	<0.01	0	ZFYVE16
Macrophage	<0.01	0.260929	0.343	0.158	<0.01	0	ADAM17
Macrophage	<0.01	0.267413	0.298	0.13	<0.01	0	ABHD12
Macrophage	<0.01	0.267125	0.357	0.169	<0.01	0	PIAS1
Macrophage	<0.01	0.325009	0.491	0.287	<0.01	0	IRF2BP2
Macrophage	<0.01	0.403165	0.575	0.364	<0.01	0	CITED2
Macrophage	<0.01	0.263544	0.546	0.329	<0.01	0	SFT2D1
Macrophage	<0.01	0.297865	0.413	0.219	<0.01	0	AGPAT2
Macrophage	<0.01	0.260541	0.37	0.18	<0.01	0	NUDT3
Macrophage	<0.01	0.253879	0.324	0.146	<0.01	0	DBP
Macrophage	<0.01	0.285855	0.727	0.519	<0.01	0	LAMP1
Macrophage	<0.01	0.277418	0.32	0.151	<0.01	0	CD40
Macrophage	<0.01	0.253708	0.546	0.337	<0.01	0	MOB1A
Macrophage	<0.01	0.286845	0.402	0.221	<0.01	0	TRIM38
Macrophage	<0.01	0.255044	0.374	0.193	<0.01	0	VMA21
Macrophage	<0.01	0.265494	0.47	0.271	<0.01	0	ITSN2
Macrophage	<0.01	0.262597	0.676	0.462	<0.01	0	SERPINB6
Macrophage	<0.01	0.320744	0.852	0.685	<0.01	0	SRSF7
Macrophage	<0.01	0.278702	0.396	0.216	<0.01	0	SWAP70
Macrophage	<0.01	0.250941	0.46	0.258	<0.01	0	DAAM1
Macrophage	<0.01	0.281733	0.497	0.3	<0.01	0	TMEM123
Macrophage	<0.01	0.250495	0.474	0.273	<0.01	0	CAT
Macrophage	<0.01	0.271426	0.378	0.204	<0.01	0	SNX9
Macrophage	<0.01	0.294494	0.778	0.59	<0.01	0	ATP6AP2
Macrophage	<0.01	0.285787	0.326	0.159	<0.01	0	IFI44
Macrophage	<0.01	0.261278	0.341	0.174	<0.01	0	RIN2
Macrophage	<0.01	0.270145	0.392	0.211	<0.01	0	SNHG12
Macrophage	<0.01	0.256237	0.388	0.207	<0.01	0	KMT2C
Macrophage	<0.01	0.278431	0.6	0.394	<0.01	0	TSPAN4
Macrophage	<0.01	0.255433	0.448	0.263	<0.01	0	ALCAM
Macrophage	<0.01	0.251244	0.368	0.194	<0.01	0	SLC39A10
Macrophage	<0.01	0.250546	0.326	0.166	<0.01	0	ARID1A
Macrophage	<0.01	0.262957	0.343	0.18	<0.01	0	RPN1
Macrophage	<0.01	0.334363	0.579	0.386	<0.01	0	VMP1
Macrophage	<0.01	0.266431	0.667	0.457	<0.01	0	EIF4A1
Macrophage	<0.01	0.256303	0.811	0.624	<0.01	0	SERP1
Macrophage	<0.01	0.337931	0.485	0.295	<0.01	0	NR4A1
Macrophage	<0.01	0.26143	0.686	0.488	<0.01	0	NFE2L2
Macrophage	<0.01	0.256295	0.749	0.553	<0.01	0	EIF5
Macrophage	<0.01	0.256878	0.62	0.453	<0.01	0	ARPC4
Macrophage	<0.01	0.368237	0.279	0.137	<0.01	0	FABP5
Macrophage	<0.01	0.288069	0.62	0.463	<0.01	0	HTRA1
Macrophage	<0.01	0.412838	0.324	0.197	<0.01	0	GPNMB
Macrophage	<0.01	0.26763	0.789	0.692	0.0147654	0	CSTB
T cell	<0.01	2.35873	0.842	0.026	<0.01	1	CD2
T cell	<0.01	2.25263	0.808	0.009	<0.01	1	CD3D
T cell	<0.01	2.19537	0.854	0.076	<0.01	1	CD52
T cell	<0.01	2.08123	0.69	0.022	<0.01	1	TRBC2
T cell	<0.01	1.84984	0.732	0.015	<0.01	1	CD3E
T cell	<0.01	1.77955	0.699	0.006	<0.01	1	CD3G
T cell	<0.01	1.75553	0.656	0.015	<0.01	1	TRAC
T cell	<0.01	2.03736	0.6	0.022	<0.01	1	GZMA
T cell	<0.01	2.03023	0.546	0.014	<0.01	1	IL7R
T cell	<0.01	1.38462	0.538	0.014	<0.01	1	LCK
T cell	<0.01	2.37242	0.656	0.046	<0.01	1	CCL5
T cell	<0.01	2.13621	0.868	0.156	<0.01	1	IL32
T cell	<0.01	2.54763	0.485	0.015	<0.01	1	GZMK
T cell	<0.01	1.70663	0.482	0.015	<0.01	1	TRBC1
T cell	<0.01	1.21264	0.49	0.017	<0.01	1	GZMM
T cell	<0.01	1.18566	0.406	0.004	<0.01	1	CD27
T cell	<0.01	1.17849	0.428	0.008	<0.01	1	SPOCK2
T cell	<0.01	1.80791	0.561	0.046	<0.01	1	LTB
T cell	<0.01	1.22732	0.513	0.033	<0.01	1	TBC1D10C
T cell	<0.01	1.35824	0.651	0.086	<0.01	1	CD48
T cell	<0.01	1.55412	0.558	0.048	<0.01	1	CST7
T cell	<0.01	1.37746	0.352	0.005	<0.01	1	CD8B
T cell	<0.01	1.19658	0.983	0.984	<0.01	1	RPS27
T cell	<0.01	1.32546	0.586	0.069	<0.01	1	ACAP1
T cell	<0.01	1.27957	0.975	0.955	<0.01	1	RPS29
T cell	<0.01	1.19002	0.98	0.959	<0.01	1	RPL28
T cell	<0.01	1.06339	0.977	0.964	<0.01	1	RPS3
T cell	<0.01	1.08843	0.975	0.966	<0.01	1	RPS15A
T cell	<0.01	1.27378	0.332	0.007	<0.01	1	CD8A
T cell	<0.01	0.829522	0.304	0.003	<0.01	1	SIT1
T cell	<0.01	1.43631	0.862	0.265	<0.01	1	CORO1A
T cell	<0.01	0.796282	0.992	0.988	<0.01	1	RPL41
T cell	<0.01	0.944881	0.98	0.972	<0.01	1	RPS12
T cell	<0.01	0.829432	0.986	0.98	<0.01	1	RPL13
T cell	<0.01	0.990972	0.383	0.022	<0.01	1	SKAP1
T cell	<0.01	0.853309	0.983	0.972	<0.01	1	RPL39
T cell	<0.01	0.755534	0.98	0.982	<0.01	1	RPL30
T cell	<0.01	1.32758	0.893	0.326	<0.01	1	PTPRC
T cell	<0.01	0.87429	0.972	0.965	<0.01	1	RPS14
T cell	<0.01	1.05675	0.986	0.973	<0.01	1	RPS19
T cell	<0.01	1.3678	0.654	0.13	<0.01	1	CD69
T cell	<0.01	0.840744	0.989	0.981	<0.01	1	RPS18
T cell	<0.01	0.838822	0.975	0.961	<0.01	1	RPS21
T cell	<0.01	0.872281	0.363	0.022	<0.01	1	CD247
T cell	<0.01	0.768293	0.977	0.968	<0.01	1	RPS25
T cell	<0.01	1.42405	0.944	0.657	<0.01	1	BTG1
T cell	<0.01	0.761046	0.975	0.974	<0.01	1	RPS28
T cell	<0.01	0.71089	0.98	0.976	<0.01	1	RPS27A
T cell	<0.01	1.10551	0.501	0.072	<0.01	1	TRAF3IP3
T cell	<0.01	0.799851	0.259	0.004	<0.01	1	TRAT1
T cell	<0.01	0.845901	0.977	0.955	<0.01	1	RPL23A
T cell	<0.01	1.08268	0.437	0.05	<0.01	1	LAT
T cell	<0.01	0.920376	0.293	0.011	<0.01	1	LINC01871
T cell	<0.01	0.683209	0.989	0.973	<0.01	1	RPS15
T cell	<0.01	0.79714	0.307	0.014	<0.01	1	CD96
T cell	<0.01	1.41346	0.414	0.041	<0.01	1	NKG7
T cell	<0.01	0.79127	0.251	0.005	<0.01	1	BCL11B
T cell	<0.01	0.761505	0.98	0.954	<0.01	1	RPS26
T cell	<0.01	1.50354	0.758	0.25	<0.01	1	CXCR4
T cell	<0.01	0.717678	0.975	0.963	<0.01	1	RPS7
T cell	<0.01	0.777417	0.975	0.953	<0.01	1	RPLP2
T cell	<0.01	1.17115	0.634	0.158	<0.01	1	RAC2
T cell	<0.01	0.829802	0.98	0.94	<0.01	1	RPS2
T cell	<0.01	0.925701	0.327	0.024	<0.01	1	SAMD3
T cell	<0.01	0.979315	0.406	0.046	<0.01	1	CTSW
T cell	<0.01	0.679322	0.983	0.966	<0.01	1	RPL18A
T cell	<0.01	0.653596	0.975	0.976	<0.01	1	RPL19
T cell	<0.01	0.782921	0.287	0.017	<0.01	1	SYTL1
T cell	<0.01	0.558683	0.983	0.982	<0.01	1	RPL10
T cell	<0.01	0.651841	0.986	0.967	<0.01	1	RPL36
T cell	<0.01	0.795596	0.259	0.013	<0.01	1	CD6
T cell	<0.01	0.880275	0.949	0.906	<0.01	1	RPSA
T cell	<0.01	0.615361	0.969	0.966	<0.01	1	RPL7A
T cell	<0.01	0.664627	0.972	0.96	<0.01	1	RPL14
T cell	<0.01	0.88822	0.42	0.061	<0.01	1	CD7
T cell	<0.01	0.656656	0.972	0.963	<0.01	1	RPL18
T cell	<0.01	0.645156	0.986	0.986	<0.01	1	B2M
T cell	<0.01	0.735132	0.949	0.933	<0.01	1	RPS10
T cell	<0.01	0.645936	0.972	0.961	<0.01	1	RPL35
T cell	<0.01	0.625068	0.986	0.974	<0.01	1	RPL32
T cell	<0.01	1.1268	0.797	0.308	<0.01	1	HCST
T cell	<0.01	0.54456	0.972	0.974	<0.01	1	FAU
T cell	<0.01	1.10643	0.501	0.117	<0.01	1	CYTIP
T cell	<0.01	0.791372	0.969	0.896	<0.01	1	HLA-B
T cell	<0.01	0.89664	0.355	0.05	<0.01	1	RCAN3
T cell	<0.01	0.55985	0.972	0.976	<0.01	1	RPL34
T cell	<0.01	0.595059	0.98	0.969	<0.01	1	RPL37
T cell	<0.01	0.567751	0.98	0.968	<0.01	1	RPL26
T cell	<0.01	0.956283	0.459	0.098	<0.01	1	SOCS1
T cell	<0.01	0.967384	0.4	0.068	<0.01	1	RUNX3
T cell	<0.01	1.0751	0.58	0.176	<0.01	1	ETS1
T cell	<0.01	0.522878	0.983	0.973	<0.01	1	RPS24
T cell	<0.01	1.15751	0.597	0.216	<0.01	1	STK17A
T cell	<0.01	0.755471	0.941	0.886	<0.01	1	RPL27A
T cell	<0.01	0.809829	0.355	0.055	<0.01	1	RHOH
T cell	<0.01	0.820746	0.285	0.031	<0.01	1	OXNAD1
T cell	<0.01	0.986713	0.735	0.325	<0.01	1	GMFG
T cell	<0.01	1.08123	0.552	0.186	<0.01	1	RARRES3
T cell	<0.01	1.22277	0.507	0.149	<0.01	1	APOBEC3G
T cell	<0.01	0.651076	0.963	0.934	<0.01	1	RPL38
T cell	<0.01	1.08675	0.924	0.795	<0.01	1	JUNB
T cell	<0.01	0.929723	0.487	0.138	<0.01	1	ICAM3
T cell	<0.01	0.502928	1	0.964	<0.01	1	MALAT1
T cell	<0.01	1.00904	0.251	0.023	<0.01	1	KLRB1
T cell	<0.01	0.624019	0.27	0.03	<0.01	1	RIPOR2
T cell	<0.01	0.546574	0.975	0.971	<0.01	1	RPL3
T cell	<0.01	0.516462	0.986	0.968	<0.01	1	RPS3A
T cell	<0.01	0.91087	0.406	0.092	<0.01	1	2022-09-01
T cell	<0.01	0.893051	0.344	0.061	<0.01	1	CLEC2D
T cell	<0.01	1.01075	0.552	0.166	<0.01	1	DUSP2
T cell	<0.01	0.508667	0.98	0.977	<0.01	1	RPL11
T cell	<0.01	0.485144	0.963	0.97	<0.01	1	RPL35A
T cell	<0.01	0.710289	0.259	0.029	<0.01	1	HOPX
T cell	<0.01	1.13089	0.53	0.182	<0.01	1	ARL4C
T cell	<0.01	0.688728	0.941	0.84	<0.01	1	HLA-A
T cell	<0.01	0.989379	0.628	0.27	<0.01	1	DDIT4
T cell	<0.01	1.07891	0.62	0.296	<0.01	1	EVL
T cell	<0.01	0.935405	0.648	0.268	<0.01	1	CD37
T cell	<0.01	0.588729	0.955	0.934	<0.01	1	RPL10A
T cell	<0.01	0.470914	0.977	0.983	<0.01	1	RPLP1
T cell	<0.01	0.486136	0.966	0.968	<0.01	1	RPL29
T cell	<0.01	0.640579	0.268	0.037	<0.01	1	PTPN7
T cell	<0.01	0.883073	0.414	0.112	<0.01	1	ISG20
T cell	<0.01	0.489026	0.975	0.967	<0.01	1	RPL9
T cell	<0.01	0.865566	0.521	0.176	<0.01	1	LSP1
T cell	<0.01	1.01031	0.49	0.173	<0.01	1	CDC42SE2
T cell	<0.01	0.977991	0.532	0.183	<0.01	1	RGCC
T cell	<0.01	0.575025	0.944	0.936	<0.01	1	RPS5
T cell	<0.01	0.650991	0.932	0.878	<0.01	1	RPL36A
T cell	<0.01	0.971257	0.586	0.275	<0.01	1	LEPROTL1
T cell	<0.01	0.493426	0.975	0.957	<0.01	1	RPL6
T cell	<0.01	0.565366	0.946	0.922	<0.01	1	EEF1D
T cell	<0.01	0.629241	0.254	0.037	<0.01	1	IL2RG
T cell	<0.01	0.532836	0.949	0.929	<0.01	1	RPS16
T cell	<0.01	0.704252	0.299	0.058	<0.01	1	FLT3LG
T cell	<0.01	0.964178	0.58	0.272	<0.01	1	STK4
T cell	<0.01	0.713595	0.924	0.853	<0.01	1	SH3BGRL3
T cell	<0.01	0.865153	0.372	0.097	<0.01	1	IKZF1
T cell	<0.01	0.592605	0.938	0.9	<0.01	1	HLA-C
T cell	<0.01	0.500581	0.946	0.933	<0.01	1	RPL27
T cell	<0.01	0.834377	0.597	0.26	<0.01	1	LCP1
T cell	<0.01	0.530994	0.927	0.909	<0.01	1	TMA7
T cell	<0.01	1.08454	0.532	0.26	<0.01	1	PPP2R5C
T cell	<0.01	0.732729	0.282	0.061	<0.01	1	TTC39C
T cell	<0.01	0.438098	0.992	0.991	<0.01	1	TMSB4X
T cell	<0.01	0.932944	0.485	0.191	<0.01	1	ITM2A
T cell	<0.01	0.838753	0.454	0.173	<0.01	1	LIMD2
T cell	<0.01	0.361206	0.972	0.976	<0.01	1	RPS23
T cell	<0.01	0.857186	0.575	0.274	<0.01	1	STK17B
T cell	<0.01	0.556754	0.915	0.903	<0.01	1	EEF1B2
T cell	<0.01	0.829221	0.513	0.237	<0.01	1	OCIAD2
T cell	<0.01	0.644651	0.825	0.672	<0.01	1	ARHGDIB
T cell	<0.01	0.449224	0.944	0.935	<0.01	1	UBA52
T cell	<0.01	0.732541	0.561	0.269	<0.01	1	CD53
T cell	<0.01	0.421129	0.961	0.96	<0.01	1	RPL21
T cell	<0.01	0.769071	0.8	0.701	<0.01	1	SRSF7
T cell	<0.01	0.37399	0.961	0.961	<0.01	1	RPS9
T cell	<0.01	0.787436	0.772	0.604	<0.01	1	ZFP36L2
T cell	<0.01	0.378556	0.972	0.973	<0.01	1	RPL12
T cell	<0.01	0.435567	0.918	0.91	<0.01	1	RPL36AL
T cell	<0.01	0.688477	0.355	0.124	<0.01	1	BCL2
T cell	<0.01	0.423554	0.963	0.959	<0.01	1	RPS6
T cell	<0.01	0.731032	0.279	0.079	<0.01	1	RASAL3
T cell	<0.01	0.543317	0.932	0.911	<0.01	1	JUND
T cell	<0.01	0.404751	0.98	0.964	<0.01	1	RPS4X
T cell	<0.01	0.72052	0.448	0.215	<0.01	1	TNFAIP8
T cell	<0.01	0.603857	0.27	0.079	<0.01	1	TMEM238
T cell	<0.01	0.739234	0.493	0.256	<0.01	1	GPSM3
T cell	<0.01	0.701618	0.285	0.089	<0.01	1	FYN
T cell	<0.01	0.585377	0.389	0.156	<0.01	1	SAMSN1
T cell	<0.01	0.788299	0.462	0.253	<0.01	1	ABRACL
T cell	<0.01	0.771604	0.521	0.328	<0.01	1	PSMB9
T cell	<0.01	0.38781	0.986	0.971	<0.01	1	TMSB10
T cell	<0.01	0.716848	0.414	0.204	<0.01	1	EZR
T cell	<0.01	0.324896	0.966	0.964	<0.01	1	RPL24
T cell	<0.01	0.677714	0.479	0.229	<0.01	1	TNFAIP3
T cell	<0.01	0.369162	0.977	0.973	<0.01	1	RPS8
T cell	<0.01	0.660275	0.375	0.166	<0.01	1	APBB1IP
T cell	<0.01	0.55931	0.611	0.34	<0.01	1	COTL1
T cell	<0.01	0.645398	0.394	0.176	<0.01	1	NCF1
T cell	<0.01	0.670941	0.313	0.118	<0.01	1	ARHGAP15
T cell	<0.01	0.658856	0.454	0.223	<0.01	1	FYB1
T cell	<0.01	0.662815	0.352	0.153	<0.01	1	SLFN5
T cell	<0.01	0.714395	0.282	0.101	<0.01	1	PARP8
T cell	<0.01	0.451845	0.876	0.837	<0.01	1	HNRNPA1
T cell	<0.01	0.72512	0.361	0.167	<0.01	1	TUBA4A
T cell	<0.01	0.776119	0.524	0.351	<0.01	1	UBE2S
T cell	<0.01	0.66704	0.442	0.252	<0.01	1	TSTD1
T cell	<0.01	0.702249	0.442	0.242	<0.01	1	SYNE2
T cell	<0.01	0.654125	0.33	0.146	<0.01	1	2022-09-06
T cell	<0.01	0.663475	0.335	0.155	<0.01	1	MCUB
T cell	<0.01	0.628674	0.651	0.608	<0.01	1	CIB1
T cell	<0.01	0.617115	0.389	0.186	<0.01	1	EMB
T cell	<0.01	0.631346	0.468	0.262	<0.01	1	GIMAP7
T cell	<0.01	0.674594	0.383	0.205	<0.01	1	ARHGEF1
T cell	<0.01	0.698935	0.383	0.208	<0.01	1	KIAA1551
T cell	<0.01	0.694648	0.346	0.172	<0.01	1	LINC00623
T cell	<0.01	0.313491	0.986	0.988	<0.01	1	TPT1
T cell	<0.01	0.466994	0.769	0.721	<0.01	1	PABPC1
T cell	<0.01	0.611553	0.304	0.135	<0.01	1	ITGA4
T cell	<0.01	0.608216	0.254	0.099	<0.01	1	AC058791.1
T cell	<0.01	0.627917	0.561	0.406	<0.01	1	CKLF
T cell	<0.01	0.555905	0.268	0.108	<0.01	1	TMC6
T cell	<0.01	0.762378	0.442	0.284	<0.01	1	FNBP1
T cell	<0.01	0.39419	0.913	0.908	<0.01	1	PFN1
T cell	<0.01	0.298579	0.868	0.726	<0.01	1	IER2
T cell	<0.01	0.604847	0.262	0.105	<0.01	1	BIRC3
T cell	<0.01	0.487891	0.752	0.777	<0.01	1	SARAF
T cell	<0.01	0.369645	0.87	0.877	<0.01	1	COMMD6
T cell	<0.01	0.258955	0.955	0.968	<0.01	1	RPL8
T cell	<0.01	0.630187	0.462	0.286	<0.01	1	AC020916.1
T cell	<0.01	0.450846	0.808	0.82	<0.01	1	RPLP0
T cell	<0.01	0.570783	0.496	0.316	<0.01	1	CLEC2B
T cell	<0.01	0.463132	0.789	0.76	<0.01	1	ZFAS1
T cell	<0.01	0.537982	0.71	0.722	<0.01	1	AES
T cell	<0.01	0.637828	0.417	0.274	<0.01	1	SMCHD1
T cell	<0.01	0.440878	0.749	0.771	<0.01	1	SUB1
T cell	<0.01	0.392647	0.828	0.847	<0.01	1	HINT1
T cell	<0.01	0.607769	0.355	0.205	<0.01	1	2022-09-09
T cell	<0.01	0.393953	0.848	0.852	<0.01	1	DDX5
T cell	<0.01	0.502828	0.27	0.13	<0.01	1	BTN3A2
T cell	<0.01	0.463414	0.693	0.684	<0.01	1	NOP53
T cell	<0.01	0.255106	0.958	0.969	<0.01	1	EIF1
T cell	<0.01	0.613769	0.634	0.59	<0.01	1	TSC22D3
T cell	<0.01	0.587399	0.307	0.163	<0.01	1	CSKMT
T cell	<0.01	0.615113	0.645	0.608	<0.01	1	TUBB4B
T cell	<0.01	0.385746	0.758	0.77	<0.01	1	SRSF5
T cell	<0.01	0.553228	0.445	0.305	<0.01	1	DNAJB1
T cell	<0.01	0.363284	0.47	0.259	<0.01	1	RGS1
T cell	<0.01	0.84559	0.4	0.262	<0.01	1	ITM2C
T cell	<0.01	0.277221	0.899	0.912	<0.01	1	TOMM7
T cell	<0.01	0.512714	0.285	0.144	<0.01	1	SLC2A3
T cell	<0.01	0.452964	0.287	0.152	<0.01	1	CDKN2D
T cell	<0.01	0.624674	0.485	0.379	<0.01	1	RNF213
T cell	<0.01	0.397652	0.679	0.684	<0.01	1	RPL31
T cell	<0.01	0.543425	0.701	0.71	<0.01	1	HNRNPH1
T cell	<0.01	0.529076	0.372	0.243	<0.01	1	IRF1
T cell	<0.01	0.53045	0.355	0.223	<0.01	1	GIMAP4
T cell	<0.01	0.467767	0.623	0.636	<0.01	1	APRT
T cell	<0.01	0.287886	0.811	0.867	<0.01	1	ATP5MG
T cell	<0.01	0.596421	0.268	0.147	<0.01	1	SYNRG
T cell	<0.01	0.372343	0.811	0.847	<0.01	1	RPL13A
T cell	<0.01	0.544438	0.332	0.211	<0.01	1	CYLD
T cell	<0.01	0.384445	0.645	0.669	<0.01	1	SSR2
T cell	<0.01	0.523171	0.285	0.161	<0.01	1	DOCK8
T cell	<0.01	0.520953	0.555	0.509	<0.01	1	RSRP1
T cell	<0.01	0.618767	0.355	0.252	<0.01	1	TRADD
T cell	<0.01	0.460201	0.268	0.15	<0.01	1	ARHGAP45
T cell	<0.01	0.289525	0.794	0.846	<0.01	1	RPL23
T cell	<0.01	0.415632	0.301	0.181	<0.01	1	BIN1
T cell	<0.01	0.553037	0.527	0.504	<0.01	1	GSTK1
T cell	<0.01	0.531562	0.487	0.448	<0.01	1	GTF3A
T cell	<0.01	0.573627	0.437	0.354	<0.01	1	PDCD4
T cell	<0.01	0.546159	0.287	0.179	<0.01	1	MDFIC
T cell	<0.01	0.346901	0.679	0.719	<0.01	1	ANAPC16
T cell	<0.01	0.502713	0.372	0.286	<0.01	1	ARPC5L
T cell	<0.01	0.289569	0.775	0.841	<0.01	1	EIF3K
T cell	<0.01	0.646909	0.411	0.357	<0.01	1	CORO1B
T cell	<0.01	0.293892	0.752	0.81	<0.01	1	RPL4
T cell	<0.01	0.458161	0.366	0.265	<0.01	1	GIMAP1
T cell	<0.01	0.574965	0.459	0.424	<0.01	1	PAXX
T cell	<0.01	0.579159	0.299	0.206	<0.01	1	HLA-F
T cell	<0.01	0.362972	0.586	0.583	<0.01	1	FUS
T cell	<0.01	0.473312	0.315	0.23	<0.01	1	NSMCE3
T cell	<0.01	0.481803	0.473	0.449	<0.01	1	RPL17
T cell	<0.01	0.406246	0.256	0.154	<0.01	1	PRMT9
T cell	<0.01	0.368157	0.662	0.718	<0.01	1	TRIR
T cell	<0.01	0.382589	0.538	0.502	<0.01	1	BRD2
T cell	<0.01	0.460345	0.462	0.423	<0.01	1	JAK1
T cell	<0.01	0.40173	0.614	0.644	<0.01	1	PSME1
T cell	<0.01	0.428825	0.473	0.409	<0.01	1	CD44
T cell	<0.01	0.398146	0.332	0.247	<0.01	1	CCND3
T cell	<0.01	0.427868	0.49	0.468	<0.01	1	AAK1
T cell	<0.01	0.489163	0.521	0.515	<0.01	1	RPL22L1
T cell	<0.01	0.470733	0.293	0.205	<0.01	1	H2AFX
T cell	<0.01	0.467019	0.335	0.258	<0.01	1	SIGIRR
T cell	<0.01	0.307982	0.668	0.678	<0.01	1	FXYD5
T cell	<0.01	0.332404	0.603	0.631	<0.01	1	HMGN1
T cell	<0.01	0.37174	0.276	0.186	<0.01	1	LBH
T cell	<0.01	0.48672	0.307	0.232	<0.01	1	CDKN1B
T cell	<0.01	0.492741	0.53	0.54	<0.01	1	BAX
T cell	<0.01	0.390746	0.27	0.183	<0.01	1	EVI2B
T cell	<0.01	0.461245	0.507	0.509	0.00508853	1	HIST1H4C
T cell	<0.01	0.474777	0.417	0.38	0.00514525	1	MZT2A
T cell	<0.01	0.380136	0.38	0.313	0.00647801	1	JPT1
T cell	<0.01	0.49504	0.276	0.202	0.00721513	1	TRIM22
T cell	<0.01	0.47133	0.313	0.241	0.00868271	1	TRABD
T cell	<0.01	0.409246	0.51	0.535	0.00974666	1	CD47
T cell	<0.01	0.393747	0.299	0.226	0.0106343	1	UBALD2
T cell	<0.01	0.27689	0.648	0.692	0.0145233	1	EIF3F
T cell	<0.01	0.548312	0.27	0.201	0.01724	1	OFD1
T cell	<0.01	0.43397	0.349	0.291	0.0177651	1	TLE4
T cell	<0.01	0.283803	0.62	0.601	0.018136	1	TPM3
T cell	<0.01	0.493501	0.251	0.171	0.0241626	1	ZNF331
T cell	<0.01	0.387696	0.53	0.568	0.0258271	1	YWHAZ
T cell	<0.01	0.374052	0.293	0.215	0.0294986	1	MBP
T cell	<0.01	0.476434	0.524	0.553	0.0337262	1	ANKRD12
T cell	<0.01	0.345364	0.459	0.419	0.0428896	1	PLP2
Fibroblast like SMC V2	<0.01	2.76588	0.841	0.056	<0.01	2	LUM
Fibroblast like SMC V2	<0.01	2.23146	0.897	0.167	<0.01	2	COL1A1
Fibroblast like SMC V2	<0.01	2.3991	0.996	0.315	<0.01	2	COL1A2
Fibroblast like SMC V2	<0.01	2.44866	0.961	0.282	<0.01	2	CFH
Fibroblast like SMC V2	<0.01	1.50389	0.621	0.067	<0.01	2	SFRP4
Fibroblast like SMC V2	<0.01	2.56777	0.914	0.222	<0.01	2	COL3A1
Fibroblast like SMC V2	<0.01	1.69808	0.961	0.236	<0.01	2	COL14A1
Fibroblast like SMC V2	<0.01	1.53647	0.703	0.1	<0.01	2	PCOLCE2
Fibroblast like SMC V2	<0.01	1.68239	0.996	0.285	<0.01	2	VCAN
Fibroblast like SMC V2	<0.01	1.78602	0.983	0.286	<0.01	2	AEBP1
Fibroblast like SMC V2	<0.01	1.06052	0.44	0.028	<0.01	2	TNFAIP6
Fibroblast like SMC V2	<0.01	0.906026	0.448	0.032	<0.01	2	TFPI2
Fibroblast like SMC V2	<0.01	1.64315	0.991	0.336	<0.01	2	COL6A2
Fibroblast like SMC V2	<0.01	1.01385	0.573	0.072	<0.01	2	COL6A3
Fibroblast like SMC V2	<0.01	1.56959	1	0.459	<0.01	2	BGN
Fibroblast like SMC V2	<0.01	1.12966	0.784	0.165	<0.01	2	MXRA8
Fibroblast like SMC V2	<0.01	0.959535	0.582	0.078	<0.01	2	LRRC17
Fibroblast like SMC V2	<0.01	0.891387	0.483	0.047	<0.01	2	AGT
Fibroblast like SMC V2	<0.01	1.41991	0.918	0.288	<0.01	2	COL6A1
Fibroblast like SMC V2	<0.01	0.744986	0.401	0.03	<0.01	2	CRABP2
Fibroblast like SMC V2	<0.01	1.44748	0.953	0.333	<0.01	2	PLAC9
Fibroblast like SMC V2	<0.01	1.37107	0.94	0.325	<0.01	2	LTBP2
Fibroblast like SMC V2	<0.01	0.692247	0.448	0.046	<0.01	2	FAP
Fibroblast like SMC V2	<0.01	0.733061	0.384	0.03	<0.01	2	GAP43
Fibroblast like SMC V2	<0.01	1.58756	0.966	0.421	<0.01	2	SPARC
Fibroblast like SMC V2	<0.01	1.98795	0.918	0.338	<0.01	2	IGFBP6
Fibroblast like SMC V2	<0.01	0.891684	0.504	0.065	<0.01	2	MMP23B
Fibroblast like SMC V2	<0.01	1.18215	0.897	0.258	<0.01	2	LTBP1
Fibroblast like SMC V2	<0.01	1.39343	0.698	0.142	<0.01	2	NDUFA4L2
Fibroblast like SMC V2	<0.01	1.18925	0.672	0.143	<0.01	2	PCOLCE
Fibroblast like SMC V2	<0.01	0.924434	0.53	0.082	<0.01	2	COL5A1
Fibroblast like SMC V2	<0.01	1.94256	0.983	0.731	<0.01	2	GSN
Fibroblast like SMC V2	<0.01	1.49793	1	0.553	<0.01	2	MGP
Fibroblast like SMC V2	<0.01	1.57869	1	0.674	<0.01	2	TIMP1
Fibroblast like SMC V2	<0.01	1.08945	0.737	0.172	<0.01	2	THBS2
Fibroblast like SMC V2	<0.01	0.907798	0.784	0.202	<0.01	2	EDIL3
Fibroblast like SMC V2	<0.01	1.62068	0.974	0.463	<0.01	2	FN1
Fibroblast like SMC V2	<0.01	1.2253	0.828	0.25	<0.01	2	PRSS23
Fibroblast like SMC V2	<0.01	0.98008	0.672	0.151	<0.01	2	PDGFRB
Fibroblast like SMC V2	<0.01	0.962834	0.547	0.097	<0.01	2	ISLR
Fibroblast like SMC V2	<0.01	1.13621	0.81	0.253	<0.01	2	C1R
Fibroblast like SMC V2	<0.01	1.81356	0.504	0.081	<0.01	2	DCN
Fibroblast like SMC V2	<0.01	0.914153	0.668	0.156	<0.01	2	FBN1
Fibroblast like SMC V2	<0.01	1.33526	0.444	0.064	<0.01	2	FBLN1
Fibroblast like SMC V2	<0.01	0.904958	0.56	0.107	<0.01	2	COL5A2
Fibroblast like SMC V2	<0.01	1.00334	0.599	0.124	<0.01	2	FBLN2
Fibroblast like SMC V2	<0.01	1.41407	0.478	0.077	<0.01	2	DPT
Fibroblast like SMC V2	<0.01	0.471179	0.28	0.019	<0.01	2	STEAP1
Fibroblast like SMC V2	<0.01	1.35156	0.884	0.327	<0.01	2	PRELP
Fibroblast like SMC V2	<0.01	0.963749	0.866	0.3	<0.01	2	FSTL1
Fibroblast like SMC V2	<0.01	0.60747	0.362	0.039	<0.01	2	LAMA2
Fibroblast like SMC V2	<0.01	0.703015	0.405	0.052	<0.01	2	FOXS1
Fibroblast like SMC V2	<0.01	0.925636	0.353	0.037	<0.01	2	CRLF1
Fibroblast like SMC V2	<0.01	1.12899	0.935	0.406	<0.01	2	DKK3
Fibroblast like SMC V2	<0.01	1.04686	0.901	0.345	<0.01	2	LTBP4
Fibroblast like SMC V2	<0.01	1.15035	1	0.583	<0.01	2	IGFBP7
Fibroblast like SMC V2	<0.01	0.85779	0.733	0.218	<0.01	2	SDC2
Fibroblast like SMC V2	<0.01	0.936442	0.836	0.269	<0.01	2	ITGBL1
Fibroblast like SMC V2	<0.01	0.77791	0.44	0.068	<0.01	2	THY1
Fibroblast like SMC V2	<0.01	0.72424	0.547	0.114	<0.01	2	CHPF
Fibroblast like SMC V2	<0.01	0.701042	0.578	0.133	<0.01	2	CTSK
Fibroblast like SMC V2	<0.01	1.18531	0.957	0.434	<0.01	2	SPARCL1
Fibroblast like SMC V2	<0.01	0.912173	0.901	0.317	<0.01	2	FXYD1
Fibroblast like SMC V2	<0.01	1.11174	0.935	0.394	<0.01	2	EFEMP1
Fibroblast like SMC V2	<0.01	0.749011	0.513	0.107	<0.01	2	CERCAM
Fibroblast like SMC V2	<0.01	0.598808	0.474	0.091	<0.01	2	KDELR3
Fibroblast like SMC V2	<0.01	0.986973	0.668	0.189	<0.01	2	FMOD
Fibroblast like SMC V2	<0.01	0.706731	0.405	0.061	<0.01	2	COL15A1
Fibroblast like SMC V2	<0.01	0.824666	0.56	0.129	<0.01	2	SPRY1
Fibroblast like SMC V2	<0.01	0.858602	0.759	0.27	<0.01	2	COPZ2
Fibroblast like SMC V2	<0.01	0.816792	0.453	0.087	<0.01	2	CLEC11A
Fibroblast like SMC V2	<0.01	0.845654	0.539	0.121	<0.01	2	ABI3BP
Fibroblast like SMC V2	<0.01	0.702778	0.517	0.112	<0.01	2	PRRX1
Fibroblast like SMC V2	<0.01	0.861577	0.694	0.234	<0.01	2	RCN3
Fibroblast like SMC V2	<0.01	0.761939	0.5	0.105	<0.01	2	AKR1C2
Fibroblast like SMC V2	<0.01	1.26247	0.763	0.273	<0.01	2	CCDC80
Fibroblast like SMC V2	<0.01	0.81227	0.836	0.347	<0.01	2	PMP22
Fibroblast like SMC V2	<0.01	0.898432	0.78	0.24	<0.01	2	ASPN
Fibroblast like SMC V2	<0.01	0.849594	0.797	0.284	<0.01	2	LHFPL6
Fibroblast like SMC V2	<0.01	0.792582	0.655	0.183	<0.01	2	COL21A1
Fibroblast like SMC V2	<0.01	0.927448	0.815	0.349	<0.01	2	PPIC
Fibroblast like SMC V2	<0.01	0.61574	0.466	0.094	<0.01	2	C1QTNF2
Fibroblast like SMC V2	<0.01	0.664395	0.534	0.131	<0.01	2	FKBP10
Fibroblast like SMC V2	<0.01	0.950575	0.944	0.391	<0.01	2	OGN
Fibroblast like SMC V2	<0.01	1.17177	0.638	0.178	<0.01	2	C2orf40
Fibroblast like SMC V2	<0.01	0.621305	0.371	0.059	<0.01	2	F10
Fibroblast like SMC V2	<0.01	0.583387	0.323	0.044	<0.01	2	MEG3
Fibroblast like SMC V2	<0.01	0.806867	0.44	0.084	<0.01	2	PTN
Fibroblast like SMC V2	<0.01	0.940238	0.733	0.249	<0.01	2	COL4A2
Fibroblast like SMC V2	<0.01	0.705132	0.526	0.132	<0.01	2	COL16A1
Fibroblast like SMC V2	<0.01	0.828185	0.75	0.303	<0.01	2	CTSF
Fibroblast like SMC V2	<0.01	1.49511	0.448	0.095	<0.01	2	POSTN
Fibroblast like SMC V2	<0.01	0.826921	0.698	0.242	<0.01	2	LGALS3BP
Fibroblast like SMC V2	<0.01	0.397322	0.267	0.031	<0.01	2	ADAMTS2
Fibroblast like SMC V2	<0.01	0.625339	0.504	0.122	<0.01	2	MT1M
Fibroblast like SMC V2	<0.01	0.647918	0.522	0.13	<0.01	2	TFPI
Fibroblast like SMC V2	<0.01	0.971314	0.728	0.281	<0.01	2	LAMB2
Fibroblast like SMC V2	<0.01	0.604999	0.259	0.03	<0.01	2	LEFTY2
Fibroblast like SMC V2	<0.01	0.804348	0.832	0.376	<0.01	2	SERPING1
Fibroblast like SMC V2	<0.01	0.734875	0.461	0.101	<0.01	2	SERPINE2
Fibroblast like SMC V2	<0.01	0.801693	0.784	0.384	<0.01	2	PRDX4
Fibroblast like SMC V2	<0.01	0.900281	0.983	0.716	<0.01	2	CD9
Fibroblast like SMC V2	<0.01	0.572394	0.414	0.086	<0.01	2	ECM1
Fibroblast like SMC V2	<0.01	0.540272	0.392	0.078	<0.01	2	TWIST1
Fibroblast like SMC V2	<0.01	0.699948	0.966	0.805	<0.01	2	PPIB
Fibroblast like SMC V2	<0.01	0.726113	0.474	0.113	<0.01	2	TPPP3
Fibroblast like SMC V2	<0.01	0.759374	0.647	0.214	<0.01	2	SGCE
Fibroblast like SMC V2	<0.01	0.696069	0.901	0.309	<0.01	2	SOD3
Fibroblast like SMC V2	<0.01	0.709062	0.72	0.257	<0.01	2	NBL1
Fibroblast like SMC V2	<0.01	0.665379	0.996	0.869	<0.01	2	CD81
Fibroblast like SMC V2	<0.01	0.701624	0.651	0.21	<0.01	2	SSPN
Fibroblast like SMC V2	<0.01	0.651635	0.509	0.137	<0.01	2	MRC2
Fibroblast like SMC V2	<0.01	0.46272	0.457	0.105	<0.01	2	DSEL
Fibroblast like SMC V2	<0.01	0.604544	0.539	0.155	<0.01	2	EFEMP2
Fibroblast like SMC V2	<0.01	0.463767	0.897	0.333	<0.01	2	CRYAB
Fibroblast like SMC V2	<0.01	0.576702	0.5	0.134	<0.01	2	GLT8D2
Fibroblast like SMC V2	<0.01	0.470738	0.276	0.038	<0.01	2	SSC5D
Fibroblast like SMC V2	<0.01	0.606155	0.543	0.151	<0.01	2	F2R
Fibroblast like SMC V2	<0.01	0.830765	0.944	0.418	<0.01	2	MFGE8
Fibroblast like SMC V2	<0.01	0.683638	0.461	0.117	<0.01	2	LRRC32
Fibroblast like SMC V2	<0.01	0.749731	0.784	0.288	<0.01	2	OMD
Fibroblast like SMC V2	<0.01	0.423676	0.448	0.106	<0.01	2	TMEM45A
Fibroblast like SMC V2	<0.01	0.527391	0.349	0.064	<0.01	2	GPM6B
Fibroblast like SMC V2	<0.01	0.770482	0.815	0.374	<0.01	2	LTBP3
Fibroblast like SMC V2	<0.01	0.651553	0.698	0.246	<0.01	2	FBLN5
Fibroblast like SMC V2	<0.01	1.07423	0.259	0.035	<0.01	2	TNC
Fibroblast like SMC V2	<0.01	0.757258	0.793	0.335	<0.01	2	AQP1
Fibroblast like SMC V2	<0.01	1.12975	0.884	0.522	<0.01	2	FGL2
Fibroblast like SMC V2	<0.01	0.694793	0.767	0.379	<0.01	2	CPQ
Fibroblast like SMC V2	<0.01	0.789328	0.384	0.08	<0.01	2	COL12A1
Fibroblast like SMC V2	<0.01	0.621323	0.901	0.404	<0.01	2	FHL1
Fibroblast like SMC V2	<0.01	1.03167	0.866	0.413	<0.01	2	IGFBP2
Fibroblast like SMC V2	<0.01	0.677357	1	0.92	<0.01	2	S100A6
Fibroblast like SMC V2	<0.01	0.798216	0.504	0.139	<0.01	2	ADH1B
Fibroblast like SMC V2	<0.01	0.632222	0.987	0.822	<0.01	2	LGALS1
Fibroblast like SMC V2	<0.01	0.54578	0.573	0.168	<0.01	2	SUGCT
Fibroblast like SMC V2	<0.01	0.783387	0.647	0.238	<0.01	2	HES4
Fibroblast like SMC V2	<0.01	0.515284	0.996	0.885	<0.01	2	CD63
Fibroblast like SMC V2	<0.01	0.466922	0.341	0.067	<0.01	2	IL34
Fibroblast like SMC V2	<0.01	0.405331	0.362	0.075	<0.01	2	FAT1
Fibroblast like SMC V2	<0.01	0.748439	0.694	0.282	<0.01	2	PLPP1
Fibroblast like SMC V2	<0.01	0.538117	0.457	0.125	<0.01	2	GPX8
Fibroblast like SMC V2	<0.01	0.597683	1	0.817	<0.01	2	CST3
Fibroblast like SMC V2	<0.01	0.721617	0.845	0.427	<0.01	2	LRP1
Fibroblast like SMC V2	<0.01	0.649251	0.991	0.846	<0.01	2	S100A4
Fibroblast like SMC V2	<0.01	0.772729	0.793	0.353	<0.01	2	NNMT
Fibroblast like SMC V2	<0.01	0.788823	0.599	0.206	<0.01	2	COL4A1
Fibroblast like SMC V2	<0.01	0.632455	0.991	0.528	<0.01	2	ADIRF
Fibroblast like SMC V2	<0.01	0.640306	0.711	0.275	<0.01	2	SVIL
Fibroblast like SMC V2	<0.01	0.699955	0.935	0.565	<0.01	2	ID3
Fibroblast like SMC V2	<0.01	0.51032	0.353	0.076	<0.01	2	OSR1
Fibroblast like SMC V2	<0.01	0.851425	0.819	0.461	<0.01	2	HTRA1
Fibroblast like SMC V2	<0.01	0.852352	0.336	0.072	<0.01	2	GGT5
Fibroblast like SMC V2	<0.01	0.697995	0.629	0.256	<0.01	2	UACA
Fibroblast like SMC V2	<0.01	0.372694	0.358	0.08	<0.01	2	PDGFRA
Fibroblast like SMC V2	<0.01	0.626799	0.565	0.187	<0.01	2	C1S
Fibroblast like SMC V2	<0.01	0.370937	0.289	0.054	<0.01	2	LOX
Fibroblast like SMC V2	<0.01	0.566299	0.539	0.177	<0.01	2	ANTXR1
Fibroblast like SMC V2	<0.01	0.433786	0.319	0.066	<0.01	2	ANGPT2
Fibroblast like SMC V2	<0.01	0.430397	0.694	0.279	<0.01	2	GNG11
Fibroblast like SMC V2	<0.01	0.461623	0.315	0.065	<0.01	2	ITIH5
Fibroblast like SMC V2	<0.01	0.506284	0.504	0.158	<0.01	2	ECM2
Fibroblast like SMC V2	<0.01	1.07023	0.483	0.148	<0.01	2	TNFRSF11B
Fibroblast like SMC V2	<0.01	0.582541	0.918	0.632	<0.01	2	LAPTM4A
Fibroblast like SMC V2	<0.01	0.575332	0.879	0.569	<0.01	2	NENF
Fibroblast like SMC V2	<0.01	0.350078	0.272	0.049	<0.01	2	MSX1
Fibroblast like SMC V2	<0.01	0.625283	0.866	0.429	<0.01	2	COX7A1
Fibroblast like SMC V2	<0.01	0.629668	0.728	0.345	<0.01	2	NUCB2
Fibroblast like SMC V2	<0.01	1.27139	0.901	0.489	<0.01	2	CLU
Fibroblast like SMC V2	<0.01	0.472801	0.841	0.342	<0.01	2	PDLIM3
Fibroblast like SMC V2	<0.01	0.600708	0.789	0.437	<0.01	2	VKORC1
Fibroblast like SMC V2	<0.01	0.603584	0.909	0.523	<0.01	2	CYB5R3
Fibroblast like SMC V2	<0.01	0.544373	0.974	0.622	<0.01	2	SELENOM
Fibroblast like SMC V2	<0.01	0.595058	0.647	0.278	<0.01	2	CYBRD1
Fibroblast like SMC V2	<0.01	0.56084	0.634	0.275	<0.01	2	FAM3C
Fibroblast like SMC V2	<0.01	0.508403	0.414	0.114	<0.01	2	MRGPRF
Fibroblast like SMC V2	<0.01	0.558845	0.944	0.707	<0.01	2	RABAC1
Fibroblast like SMC V2	<0.01	0.606205	0.474	0.155	<0.01	2	EMILIN1
Fibroblast like SMC V2	<0.01	0.601867	0.974	0.738	<0.01	2	ITGB1
Fibroblast like SMC V2	<0.01	0.396409	0.405	0.109	<0.01	2	MAP9
Fibroblast like SMC V2	<0.01	0.853954	0.797	0.374	<0.01	2	ELN
Fibroblast like SMC V2	<0.01	0.509754	0.599	0.229	<0.01	2	CDC42EP5
Fibroblast like SMC V2	<0.01	0.497963	0.556	0.187	<0.01	2	ITGA1
Fibroblast like SMC V2	<0.01	0.902656	0.724	0.358	<0.01	2	COL18A1
Fibroblast like SMC V2	<0.01	0.549833	0.582	0.219	<0.01	2	PAM
Fibroblast like SMC V2	<0.01	0.499575	0.401	0.112	<0.01	2	MATN2
Fibroblast like SMC V2	<0.01	0.556277	0.47	0.146	<0.01	2	SGCA
Fibroblast like SMC V2	<0.01	0.543929	0.297	0.067	<0.01	2	PDGFRL
Fibroblast like SMC V2	<0.01	0.505887	0.772	0.389	<0.01	2	RAB34
Fibroblast like SMC V2	<0.01	0.645297	0.966	0.744	<0.01	2	HSP90B1
Fibroblast like SMC V2	<0.01	0.626465	0.435	0.13	<0.01	2	TNXB
Fibroblast like SMC V2	<0.01	0.539076	0.603	0.256	<0.01	2	FAM114A1
Fibroblast like SMC V2	<0.01	0.556788	0.698	0.268	<0.01	2	NOV
Fibroblast like SMC V2	<0.01	0.617612	0.591	0.244	<0.01	2	MT1E
Fibroblast like SMC V2	<0.01	0.552621	0.828	0.407	<0.01	2	S100A13
Fibroblast like SMC V2	<0.01	0.420543	0.358	0.093	<0.01	2	LOXL1
Fibroblast like SMC V2	<0.01	0.750322	0.797	0.472	<0.01	2	MT2A
Fibroblast like SMC V2	<0.01	0.591072	0.784	0.406	<0.01	2	HCFC1R1
Fibroblast like SMC V2	<0.01	0.642594	0.586	0.237	<0.01	2	MMP2
Fibroblast like SMC V2	<0.01	0.738907	0.478	0.165	<0.01	2	SLIT3
Fibroblast like SMC V2	<0.01	0.571261	0.698	0.357	<0.01	2	YIF1A
Fibroblast like SMC V2	<0.01	0.493239	0.547	0.209	<0.01	2	SGCB
Fibroblast like SMC V2	<0.01	0.586039	0.97	0.754	<0.01	2	ANXA2
Fibroblast like SMC V2	<0.01	0.550671	0.651	0.27	<0.01	2	TMEM47
Fibroblast like SMC V2	<0.01	0.502484	0.733	0.335	<0.01	2	MXRA7
Fibroblast like SMC V2	<0.01	0.688854	0.935	0.639	<0.01	2	GAS6
Fibroblast like SMC V2	<0.01	0.403995	0.328	0.082	<0.01	2	CD109
Fibroblast like SMC V2	<0.01	0.685188	0.448	0.141	<0.01	2	CTHRC1
Fibroblast like SMC V2	<0.01	0.493904	0.578	0.23	<0.01	2	MICAL2
Fibroblast like SMC V2	<0.01	0.436792	0.409	0.123	<0.01	2	NDN
Fibroblast like SMC V2	<0.01	0.48667	0.392	0.118	<0.01	2	SEMA5A
Fibroblast like SMC V2	<0.01	0.475242	0.991	0.868	<0.01	2	ANXA1
Fibroblast like SMC V2	<0.01	0.559845	0.901	0.647	<0.01	2	TIMP2
Fibroblast like SMC V2	<0.01	0.609303	0.651	0.305	<0.01	2	TSC22D1
Fibroblast like SMC V2	<0.01	0.500832	0.728	0.338	<0.01	2	CNN3
Fibroblast like SMC V2	<0.01	0.506761	0.901	0.629	<0.01	2	C12orf57
Fibroblast like SMC V2	<0.01	0.49153	0.845	0.394	<0.01	2	CTGF
Fibroblast like SMC V2	<0.01	0.457363	0.569	0.224	<0.01	2	MYO1D
Fibroblast like SMC V2	<0.01	0.362774	0.28	0.065	<0.01	2	P3H3
Fibroblast like SMC V2	<0.01	0.547583	0.457	0.154	<0.01	2	NOTCH3
Fibroblast like SMC V2	<0.01	0.387024	0.276	0.064	<0.01	2	ITGA11
Fibroblast like SMC V2	<0.01	0.461134	0.431	0.146	<0.01	2	SERTAD4-AS1
Fibroblast like SMC V2	<0.01	0.386574	0.435	0.146	<0.01	2	SNHG18
Fibroblast like SMC V2	<0.01	0.504851	0.875	0.598	<0.01	2	PDIA3
Fibroblast like SMC V2	<0.01	0.560109	0.823	0.553	<0.01	2	MYDGF
Fibroblast like SMC V2	<0.01	0.490977	0.69	0.325	<0.01	2	SPTBN1
Fibroblast like SMC V2	<0.01	0.301753	0.306	0.075	<0.01	2	IL33
Fibroblast like SMC V2	<0.01	0.453369	0.341	0.096	<0.01	2	UNC5B
Fibroblast like SMC V2	<0.01	0.379319	0.866	0.419	<0.01	2	CAVIN3
Fibroblast like SMC V2	<0.01	0.469874	0.513	0.198	<0.01	2	GSTM3
Fibroblast like SMC V2	<0.01	0.512443	0.875	0.518	<0.01	2	RRAS
Fibroblast like SMC V2	<0.01	0.697315	0.556	0.229	<0.01	2	SERPINE1
Fibroblast like SMC V2	<0.01	0.496397	0.94	0.785	<0.01	2	SSR4
Fibroblast like SMC V2	<0.01	0.334741	0.267	0.063	<0.01	2	NTN4
Fibroblast like SMC V2	<0.01	0.653135	0.336	0.092	<0.01	2	KRT17
Fibroblast like SMC V2	<0.01	0.446346	0.543	0.217	<0.01	2	TMEM98
Fibroblast like SMC V2	<0.01	0.495391	0.336	0.097	<0.01	2	AKAP12
Fibroblast like SMC V2	<0.01	0.270766	0.332	0.092	<0.01	2	TCTN1
Fibroblast like SMC V2	<0.01	0.384765	0.328	0.092	<0.01	2	GPC1
Fibroblast like SMC V2	<0.01	0.507147	0.448	0.164	<0.01	2	SERPINH1
Fibroblast like SMC V2	<0.01	0.520854	0.677	0.324	<0.01	2	TCEAL9
Fibroblast like SMC V2	<0.01	0.385397	0.504	0.196	<0.01	2	DPYSL3
Fibroblast like SMC V2	<0.01	0.397203	0.332	0.098	<0.01	2	PHLDB1
Fibroblast like SMC V2	<0.01	0.326542	0.909	0.491	<0.01	2	TPM1
Fibroblast like SMC V2	<0.01	0.526868	0.767	0.467	<0.01	2	MAGED2
Fibroblast like SMC V2	<0.01	0.49401	0.957	0.595	<0.01	2	CD151
Fibroblast like SMC V2	<0.01	0.509125	0.539	0.226	<0.01	2	CXCL12
Fibroblast like SMC V2	<0.01	0.531282	0.659	0.334	<0.01	2	OAT
Fibroblast like SMC V2	<0.01	0.342414	0.306	0.082	<0.01	2	AKR1C1
Fibroblast like SMC V2	<0.01	0.449032	0.81	0.517	<0.01	2	ESD
Fibroblast like SMC V2	<0.01	0.419285	0.401	0.138	<0.01	2	NT5DC2
Fibroblast like SMC V2	<0.01	0.434147	0.332	0.096	<0.01	2	CDH2
Fibroblast like SMC V2	<0.01	0.535397	0.474	0.174	<0.01	2	SMOC2
Fibroblast like SMC V2	<0.01	0.449653	0.504	0.202	<0.01	2	NFIX
Fibroblast like SMC V2	<0.01	0.431318	0.909	0.454	<0.01	2	CAV1
Fibroblast like SMC V2	<0.01	0.361948	0.306	0.086	<0.01	2	P4HA2
Fibroblast like SMC V2	<0.01	0.488691	0.922	0.768	<0.01	2	CD99
Fibroblast like SMC V2	<0.01	0.337655	0.336	0.102	<0.01	2	NAGLU
Fibroblast like SMC V2	<0.01	0.549294	0.711	0.402	<0.01	2	ANXA4
Fibroblast like SMC V2	<0.01	0.37083	0.341	0.107	<0.01	2	FKBP7
Fibroblast like SMC V2	<0.01	0.473833	0.931	0.752	<0.01	2	TMEM59
Fibroblast like SMC V2	<0.01	0.406308	0.927	0.488	<0.01	2	CRIP2
Fibroblast like SMC V2	<0.01	0.431436	0.616	0.273	<0.01	2	NFIB
Fibroblast like SMC V2	<0.01	0.469738	0.457	0.168	<0.01	2	C1QTNF1
Fibroblast like SMC V2	<0.01	0.491047	0.491	0.2	<0.01	2	SCARA3
Fibroblast like SMC V2	<0.01	0.400337	0.634	0.282	<0.01	2	CDH13
Fibroblast like SMC V2	<0.01	0.464482	0.595	0.294	<0.01	2	CALU
Fibroblast like SMC V2	<0.01	0.274714	0.263	0.066	<0.01	2	ANKRD35
Fibroblast like SMC V2	<0.01	0.348958	0.328	0.103	<0.01	2	CKAP4
Fibroblast like SMC V2	<0.01	0.429216	0.595	0.265	<0.01	2	S100A16
Fibroblast like SMC V2	<0.01	0.432116	0.569	0.25	<0.01	2	KANK2
Fibroblast like SMC V2	<0.01	0.394446	0.772	0.379	<0.01	2	PLS3
Fibroblast like SMC V2	<0.01	0.588022	0.5	0.2	<0.01	2	IGFBP3
Fibroblast like SMC V2	<0.01	0.482778	0.694	0.383	<0.01	2	CCPG1
Fibroblast like SMC V2	<0.01	0.409868	0.944	0.692	<0.01	2	LMNA
Fibroblast like SMC V2	<0.01	0.52781	0.746	0.489	<0.01	2	ARF4
Fibroblast like SMC V2	<0.01	0.4734	0.901	0.74	<0.01	2	GABARAPL2
Fibroblast like SMC V2	<0.01	0.457115	0.642	0.321	<0.01	2	PMEPA1
Fibroblast like SMC V2	<0.01	0.878472	0.629	0.299	<0.01	2	COL8A1
Fibroblast like SMC V2	<0.01	0.608857	0.319	0.096	<0.01	2	KRT18
Fibroblast like SMC V2	<0.01	0.324474	0.401	0.149	<0.01	2	ASAP2
Fibroblast like SMC V2	<0.01	0.422486	0.405	0.143	<0.01	2	GUCY1A1
Fibroblast like SMC V2	<0.01	0.426898	0.263	0.072	<0.01	2	UCHL1
Fibroblast like SMC V2	<0.01	0.413936	0.336	0.109	<0.01	2	AOC3
Fibroblast like SMC V2	<0.01	0.420457	0.565	0.258	<0.01	2	FEZ1
Fibroblast like SMC V2	<0.01	0.467021	0.487	0.198	<0.01	2	CCDC3
Fibroblast like SMC V2	<0.01	0.501447	0.556	0.269	<0.01	2	ITGB5
Fibroblast like SMC V2	<0.01	0.521726	0.353	0.12	<0.01	2	FHL2
Fibroblast like SMC V2	<0.01	0.422993	0.573	0.276	<0.01	2	CHID1
Fibroblast like SMC V2	<0.01	0.464804	0.461	0.187	<0.01	2	PDGFA
Fibroblast like SMC V2	<0.01	0.41938	0.612	0.318	<0.01	2	SDF4
Fibroblast like SMC V2	<0.01	1.72534	0.388	0.151	<0.01	2	APOE
Fibroblast like SMC V2	<0.01	0.557039	0.435	0.17	<0.01	2	KRT8
Fibroblast like SMC V2	<0.01	0.427743	0.405	0.155	<0.01	2	PHLDA2
Fibroblast like SMC V2	<0.01	0.421846	0.478	0.207	<0.01	2	TENT5A
Fibroblast like SMC V2	<0.01	0.375535	0.517	0.226	<0.01	2	ITGA10
Fibroblast like SMC V2	<0.01	0.468026	0.698	0.351	<0.01	2	CYR61
Fibroblast like SMC V2	<0.01	0.433124	0.409	0.163	<0.01	2	PROS1
Fibroblast like SMC V2	<0.01	0.372637	0.375	0.136	<0.01	2	LAMC1
Fibroblast like SMC V2	<0.01	0.464901	0.81	0.581	<0.01	2	ATRAID
Fibroblast like SMC V2	<0.01	0.547665	0.466	0.202	<0.01	2	CES1
Fibroblast like SMC V2	<0.01	0.396212	0.897	0.753	<0.01	2	DAD1
Fibroblast like SMC V2	<0.01	0.477562	0.569	0.301	<0.01	2	PIGT
Fibroblast like SMC V2	<0.01	0.444787	0.75	0.459	<0.01	2	VEGFB
Fibroblast like SMC V2	<0.01	0.298874	0.336	0.113	<0.01	2	RHOD
Fibroblast like SMC V2	<0.01	0.320642	0.254	0.07	<0.01	2	PTGIR
Fibroblast like SMC V2	<0.01	0.357554	0.466	0.198	<0.01	2	FKBP9
Fibroblast like SMC V2	<0.01	0.396587	0.677	0.33	<0.01	2	IGFBP5
Fibroblast like SMC V2	<0.01	0.751884	0.272	0.081	<0.01	2	VCAM1
Fibroblast like SMC V2	<0.01	0.264551	0.362	0.128	<0.01	2	PMM1
Fibroblast like SMC V2	<0.01	0.422442	0.772	0.48	<0.01	2	SELENOS
Fibroblast like SMC V2	<0.01	0.499404	0.754	0.52	<0.01	2	LRPAP1
Fibroblast like SMC V2	<0.01	0.343048	0.345	0.123	<0.01	2	ZNF704
Fibroblast like SMC V2	<0.01	0.445959	0.728	0.421	<0.01	2	DST
Fibroblast like SMC V2	<0.01	0.316836	0.466	0.197	<0.01	2	GPNMB
Fibroblast like SMC V2	<0.01	0.411769	0.526	0.239	<0.01	2	SNCG
Fibroblast like SMC V2	<0.01	0.440057	0.668	0.398	<0.01	2	MPG
Fibroblast like SMC V2	<0.01	0.328332	0.496	0.212	<0.01	2	NR2F2
Fibroblast like SMC V2	<0.01	0.324187	0.293	0.093	<0.01	2	ANGPT1
Fibroblast like SMC V2	<0.01	0.315909	0.44	0.175	<0.01	2	VASN
Fibroblast like SMC V2	<0.01	0.45644	0.651	0.378	<0.01	2	PLD3
Fibroblast like SMC V2	<0.01	0.322481	0.366	0.137	<0.01	2	PLSCR4
Fibroblast like SMC V2	<0.01	0.373023	0.909	0.782	<0.01	2	2022-09-07
Fibroblast like SMC V2	<0.01	0.432931	0.841	0.615	<0.01	2	BSG
Fibroblast like SMC V2	<0.01	0.44686	0.414	0.178	<0.01	2	SLC29A1
Fibroblast like SMC V2	<0.01	0.303669	0.69	0.338	<0.01	2	TGFB1I1
Fibroblast like SMC V2	<0.01	0.399782	0.591	0.332	<0.01	2	EVA1B
Fibroblast like SMC V2	<0.01	0.33211	0.448	0.202	<0.01	2	YIPF2
Fibroblast like SMC V2	<0.01	0.430658	0.621	0.338	<0.01	2	GLG1
Fibroblast like SMC V2	<0.01	0.398367	0.698	0.409	<0.01	2	PDLIM2
Fibroblast like SMC V2	<0.01	0.326269	0.276	0.087	<0.01	2	RERG
Fibroblast like SMC V2	<0.01	0.373361	0.914	0.679	<0.01	2	LGALS3
Fibroblast like SMC V2	<0.01	0.319673	0.504	0.231	<0.01	2	CFAP36
Fibroblast like SMC V2	<0.01	0.322506	0.94	0.705	<0.01	2	SELENOW
Fibroblast like SMC V2	<0.01	0.343494	0.97	0.83	<0.01	2	DYNLL1
Fibroblast like SMC V2	<0.01	0.429298	0.582	0.319	<0.01	2	DAP
Fibroblast like SMC V2	<0.01	0.293738	0.366	0.145	<0.01	2	FAM229B
Fibroblast like SMC V2	<0.01	0.322201	0.409	0.166	<0.01	2	CRNDE
Fibroblast like SMC V2	<0.01	0.291228	0.621	0.278	<0.01	2	MFAP4
Fibroblast like SMC V2	<0.01	0.349007	0.961	0.826	<0.01	2	GSTP1
Fibroblast like SMC V2	<0.01	0.315511	0.603	0.303	<0.01	2	LIMA1
Fibroblast like SMC V2	<0.01	0.36669	0.961	0.814	<0.01	2	PPDPF
Fibroblast like SMC V2	<0.01	0.327915	0.448	0.198	<0.01	2	MAGEH1
Fibroblast like SMC V2	<0.01	0.334103	0.491	0.229	<0.01	2	RTL8C
Fibroblast like SMC V2	<0.01	0.491375	0.47	0.234	<0.01	2	ANKH
Fibroblast like SMC V2	<0.01	0.361183	0.345	0.132	<0.01	2	MEGF6
Fibroblast like SMC V2	<0.01	0.349535	0.578	0.308	<0.01	2	ARL3
Fibroblast like SMC V2	<0.01	0.336125	0.397	0.166	<0.01	2	SLC39A13
Fibroblast like SMC V2	<0.01	0.307554	0.31	0.108	<0.01	2	GPRC5C
Fibroblast like SMC V2	<0.01	0.443294	0.573	0.317	<0.01	2	HIGD1A
Fibroblast like SMC V2	<0.01	0.405544	0.672	0.394	<0.01	2	SCPEP1
Fibroblast like SMC V2	<0.01	0.319001	0.763	0.423	<0.01	2	NUPR1
Fibroblast like SMC V2	<0.01	0.32692	0.31	0.111	<0.01	2	ANO1
Fibroblast like SMC V2	<0.01	0.284224	0.349	0.133	<0.01	2	PGF
Fibroblast like SMC V2	<0.01	0.287918	0.832	0.528	<0.01	2	CD59
Fibroblast like SMC V2	<0.01	0.37934	0.69	0.412	<0.01	2	REXO2
Fibroblast like SMC V2	<0.01	0.254149	0.341	0.13	<0.01	2	GSTT2B
Fibroblast like SMC V2	<0.01	0.416205	0.879	0.69	<0.01	2	ARL6IP5
Fibroblast like SMC V2	<0.01	0.307163	0.284	0.097	<0.01	2	CX3CL1
Fibroblast like SMC V2	<0.01	0.366818	0.944	0.803	<0.01	2	RPS27L
Fibroblast like SMC V2	<0.01	0.389109	0.578	0.33	<0.01	2	GPAA1
Fibroblast like SMC V2	<0.01	0.311352	0.746	0.39	<0.01	2	CAV2
Fibroblast like SMC V2	<0.01	0.264109	0.991	0.96	<0.01	2	SERF2
Fibroblast like SMC V2	<0.01	0.25085	0.328	0.12	<0.01	2	TCEA3
Fibroblast like SMC V2	<0.01	0.302499	0.991	0.957	<0.01	2	ACTG1
Fibroblast like SMC V2	<0.01	0.328692	0.466	0.219	<0.01	2	BDH2
Fibroblast like SMC V2	<0.01	0.297078	0.466	0.217	<0.01	2	JMJD8
Fibroblast like SMC V2	<0.01	0.327432	0.358	0.146	<0.01	2	PELO
Fibroblast like SMC V2	<0.01	0.483316	0.284	0.099	<0.01	2	SCRG1
Fibroblast like SMC V2	<0.01	0.291443	0.582	0.295	<0.01	2	PTGIS
Fibroblast like SMC V2	<0.01	0.338226	0.888	0.757	<0.01	2	SEC61G
Fibroblast like SMC V2	<0.01	0.297311	0.565	0.288	<0.01	2	JAG1
Fibroblast like SMC V2	<0.01	0.332616	0.401	0.177	<0.01	2	PCYOX1
Fibroblast like SMC V2	<0.01	0.27515	0.319	0.123	<0.01	2	LARP6
Fibroblast like SMC V2	<0.01	0.275837	0.539	0.267	<0.01	2	CTTN
Fibroblast like SMC V2	<0.01	0.388714	0.397	0.176	<0.01	2	FGFR1
Fibroblast like SMC V2	<0.01	0.339516	0.815	0.597	<0.01	2	PHPT1
Fibroblast like SMC V2	<0.01	0.521624	0.453	0.218	<0.01	2	RARRES2
Fibroblast like SMC V2	<0.01	0.354471	0.901	0.76	<0.01	2	SEC61B
Fibroblast like SMC V2	<0.01	0.332796	0.453	0.221	<0.01	2	IFT57
Fibroblast like SMC V2	<0.01	0.262897	0.358	0.144	<0.01	2	HSPB2
Fibroblast like SMC V2	<0.01	0.34819	0.845	0.664	<0.01	2	EID1
Fibroblast like SMC V2	<0.01	0.379894	0.448	0.226	<0.01	2	TMED3
Fibroblast like SMC V2	<0.01	0.300317	0.405	0.182	<0.01	2	PKD1
Fibroblast like SMC V2	<0.01	0.332463	0.31	0.121	<0.01	2	PLPP3
Fibroblast like SMC V2	<0.01	0.345948	0.448	0.219	<0.01	2	NUDT4
Fibroblast like SMC V2	<0.01	0.382915	0.672	0.452	<0.01	2	KDELR2
Fibroblast like SMC V2	<0.01	0.342145	0.905	0.726	<0.01	2	ANXA5
Fibroblast like SMC V2	<0.01	0.300934	0.259	0.092	<0.01	2	EPDR1
Fibroblast like SMC V2	<0.01	0.278684	0.267	0.096	<0.01	2	JAM3
Fibroblast like SMC V2	<0.01	0.272137	0.306	0.121	<0.01	2	MAGED1
Fibroblast like SMC V2	<0.01	0.284784	0.44	0.208	<0.01	2	CISD1
Fibroblast like SMC V2	<0.01	0.370474	0.582	0.329	<0.01	2	GADD45A
Fibroblast like SMC V2	<0.01	0.310535	0.603	0.353	<0.01	2	TMED4
Fibroblast like SMC V2	<0.01	0.41205	0.517	0.271	<0.01	2	EPHX1
Fibroblast like SMC V2	<0.01	0.375422	0.746	0.58	<0.01	2	OSTC
Fibroblast like SMC V2	<0.01	0.342127	0.655	0.392	<0.01	2	RCN2
Fibroblast like SMC V2	<0.01	0.269211	0.366	0.161	<0.01	2	CDC42EP1
Fibroblast like SMC V2	<0.01	0.323882	0.591	0.355	<0.01	2	SRM
Fibroblast like SMC V2	<0.01	0.307222	0.621	0.371	<0.01	2	GOLIM4
Fibroblast like SMC V2	<0.01	0.253389	0.259	0.095	<0.01	2	ARHGEF25
Fibroblast like SMC V2	<0.01	0.299753	0.884	0.664	<0.01	2	TPM4
Fibroblast like SMC V2	<0.01	0.304365	0.349	0.154	<0.01	2	P4HTM
Fibroblast like SMC V2	<0.01	0.303819	0.565	0.319	<0.01	2	HDLBP
Fibroblast like SMC V2	<0.01	0.368992	0.388	0.185	<0.01	2	MAP7D3
Fibroblast like SMC V2	<0.01	0.262996	0.388	0.174	<0.01	2	SHISA4
Fibroblast like SMC V2	<0.01	0.342393	0.815	0.644	<0.01	2	RNH1
Fibroblast like SMC V2	<0.01	0.34373	0.685	0.455	<0.01	2	CNPY2
Fibroblast like SMC V2	<0.01	0.318593	0.328	0.133	<0.01	2	FSTL3
Fibroblast like SMC V2	<0.01	0.25271	0.539	0.285	<0.01	2	CYTOR
Fibroblast like SMC V2	<0.01	0.255422	0.422	0.206	<0.01	2	ZNF667-AS1
Fibroblast like SMC V2	<0.01	0.291668	0.901	0.749	<0.01	2	MGST3
Fibroblast like SMC V2	<0.01	0.315521	0.647	0.409	<0.01	2	FAM89B
Fibroblast like SMC V2	<0.01	0.362651	0.384	0.177	<0.01	2	ISYNA1
Fibroblast like SMC V2	<0.01	0.288472	0.267	0.103	<0.01	2	CBR3
Fibroblast like SMC V2	<0.01	0.3523	0.836	0.644	<0.01	2	PKM
Fibroblast like SMC V2	<0.01	0.268825	0.427	0.203	<0.01	2	METRN
Fibroblast like SMC V2	<0.01	0.323521	0.526	0.28	<0.01	2	FADS3
Fibroblast like SMC V2	<0.01	0.261137	0.905	0.747	<0.01	2	PEBP1
Fibroblast like SMC V2	<0.01	0.26468	0.392	0.182	<0.01	2	PHLDA3
Fibroblast like SMC V2	<0.01	0.258427	1	0.92	<0.01	2	VIM
Fibroblast like SMC V2	<0.01	0.345246	0.586	0.369	<0.01	2	ARL1
Fibroblast like SMC V2	<0.01	0.250197	0.319	0.137	<0.01	2	DDR2
Fibroblast like SMC V2	<0.01	0.322946	0.586	0.364	<0.01	2	OS9
Fibroblast like SMC V2	<0.01	0.28022	0.608	0.365	<0.01	2	GINM1
Fibroblast like SMC V2	<0.01	0.317213	0.543	0.318	<0.01	2	SEC31A
Fibroblast like SMC V2	<0.01	0.251287	0.47	0.245	<0.01	2	GNG12
Fibroblast like SMC V2	<0.01	0.296365	0.931	0.84	<0.01	2	GPX4
Fibroblast like SMC V2	<0.01	0.279964	0.586	0.355	<0.01	2	LRP10
Fibroblast like SMC V2	<0.01	0.329035	0.513	0.303	<0.01	2	TXNDC15
Fibroblast like SMC V2	<0.01	0.254396	0.409	0.207	<0.01	2	SLC39A7
Fibroblast like SMC V2	<0.01	0.291498	0.534	0.31	<0.01	2	ERLEC1
Fibroblast like SMC V2	<0.01	0.266151	0.353	0.167	<0.01	2	DIXDC1
Fibroblast like SMC V2	<0.01	0.260682	0.448	0.237	<0.01	2	SIL1
Fibroblast like SMC V2	<0.01	0.255108	0.358	0.166	<0.01	2	CDH11
Fibroblast like SMC V2	<0.01	0.258211	0.315	0.14	<0.01	2	KDELC2
Fibroblast like SMC V2	<0.01	0.381434	0.401	0.207	<0.01	2	MARVELD1
Fibroblast like SMC V2	<0.01	0.27915	0.616	0.391	<0.01	2	TTC3
Fibroblast like SMC V2	<0.01	0.282377	0.586	0.355	<0.01	2	CLIC4
Fibroblast like SMC V2	<0.01	0.332184	0.599	0.368	<0.01	2	RRBP1
Fibroblast like SMC V2	<0.01	0.351232	0.664	0.432	<0.01	2	NFIC
Fibroblast like SMC V2	<0.01	0.366353	0.78	0.604	<0.01	2	HMGN3
Fibroblast like SMC V2	<0.01	0.274067	0.405	0.209	<0.01	2	CKS1B
Fibroblast like SMC V2	<0.01	0.275036	0.414	0.213	<0.01	2	RBMS3
Fibroblast like SMC V2	<0.01	0.263464	0.315	0.147	<0.01	2	C1GALT1C1
Fibroblast like SMC V2	<0.01	0.296542	0.5	0.271	<0.01	2	AXL
Fibroblast like SMC V2	<0.01	0.265326	0.306	0.137	<0.01	2	ENDOD1
Fibroblast like SMC V2	<0.01	0.257159	0.526	0.312	<0.01	2	SLC39A1
Fibroblast like SMC V2	<0.01	0.279229	0.366	0.183	<0.01	2	GLT8D1
Fibroblast like SMC V2	<0.01	0.253659	0.388	0.195	<0.01	2	TRIM47
Fibroblast like SMC V2	<0.01	0.369358	0.47	0.278	<0.01	2	DAAM1
Fibroblast like SMC V2	<0.01	0.286637	0.491	0.283	<0.01	2	TMEM43
Fibroblast like SMC V2	<0.01	0.258623	0.754	0.54	<0.01	2	NME3
Fibroblast like SMC V2	<0.01	0.276815	0.414	0.21	<0.01	2	PDLIM4
Fibroblast like SMC V2	<0.01	0.288169	0.629	0.435	<0.01	2	ITGB1BP1
Fibroblast like SMC V2	<0.01	0.291582	0.629	0.413	<0.01	2	ADI1
Fibroblast like SMC V2	<0.01	0.254621	0.849	0.739	<0.01	2	TMEM258
Fibroblast like SMC V2	<0.01	0.607746	0.44	0.245	<0.01	2	MT1X
Fibroblast like SMC V2	<0.01	0.308352	0.444	0.256	<0.01	2	REEP3
Fibroblast like SMC V2	<0.01	0.280956	0.625	0.407	<0.01	2	TCF4
Fibroblast like SMC V2	<0.01	0.269626	0.358	0.187	<0.01	2	SNX7
Fibroblast like SMC V2	<0.01	0.273977	0.875	0.723	<0.01	2	TXN
Fibroblast like SMC V2	<0.01	0.393069	0.957	0.846	<0.01	2	S100A10
Fibroblast like SMC V2	<0.01	0.271724	0.69	0.484	<0.01	2	KDELR1
Fibroblast like SMC V2	<0.01	0.353249	0.629	0.438	<0.01	2	PGAM1
Fibroblast like SMC V2	<0.01	0.2714	0.427	0.239	<0.01	2	GUSB
Fibroblast like SMC V2	<0.01	0.317398	0.603	0.403	<0.01	2	MORF4L2
Fibroblast like SMC V2	<0.01	0.314299	0.397	0.221	<0.01	2	RTL8A
Fibroblast like SMC V2	<0.01	0.307815	0.284	0.136	<0.01	2	PLAGL1
Fibroblast like SMC V2	<0.01	0.27642	0.634	0.41	<0.01	2	PLXDC2
Fibroblast like SMC V2	<0.01	0.354429	0.616	0.424	<0.01	2	UGP2
Fibroblast like SMC V2	<0.01	0.264628	0.629	0.405	<0.01	2	PLP2
Fibroblast like SMC V2	<0.01	0.256577	0.401	0.219	<0.01	2	ESYT2
Fibroblast like SMC V2	<0.01	0.253085	0.263	0.12	<0.01	2	NT5E
Fibroblast like SMC V2	<0.01	0.268756	0.53	0.328	<0.01	2	PIGP
Fibroblast like SMC V2	<0.01	0.281096	0.659	0.471	<0.01	2	IFI27L2
Fibroblast like SMC V2	<0.01	0.280258	0.737	0.555	<0.01	2	RAB2A
Fibroblast like SMC V2	<0.01	0.276436	0.379	0.207	<0.01	2	SLC41A3
Fibroblast like SMC V2	<0.01	0.273103	0.474	0.291	<0.01	2	TMEM87A
Fibroblast like SMC V2	<0.01	0.277757	0.595	0.396	<0.01	2	LMAN1
Fibroblast like SMC V2	<0.01	0.323447	0.616	0.436	<0.01	2	NUCB1
Fibroblast like SMC V2	<0.01	0.316091	0.759	0.57	<0.01	2	P4HB
Fibroblast like SMC V2	<0.01	0.432542	0.405	0.233	<0.01	2	HES1
Fibroblast like SMC V2	<0.01	0.252341	0.401	0.227	<0.01	2	TMEM106B
Fibroblast like SMC V2	<0.01	0.277816	0.263	0.126	<0.01	2	HAUS7
Fibroblast like SMC V2	<0.01	0.44274	0.461	0.281	<0.01	2	CPE
Fibroblast like SMC V2	<0.01	0.273871	0.728	0.551	<0.01	2	PRDX2
Fibroblast like SMC V2	<0.01	0.286865	0.815	0.657	<0.01	2	PPP1CB
Fibroblast like SMC V2	<0.01	0.30311	0.733	0.54	<0.01	2	LAMP1
Fibroblast like SMC V2	<0.01	0.2553	0.711	0.533	<0.01	2	KRTCAP2
Fibroblast like SMC V2	<0.01	0.334316	0.517	0.355	<0.01	2	CD55
Fibroblast like SMC V2	<0.01	0.266661	0.478	0.303	<0.01	2	TFG
Fibroblast like SMC V2	<0.01	0.259931	0.336	0.186	<0.01	2	CLSTN1
Fibroblast like SMC V2	<0.01	0.260715	0.78	0.593	<0.01	2	TMED9
Fibroblast like SMC V2	<0.01	0.324449	0.349	0.202	<0.01	2	GPX3
Fibroblast like SMC V2	<0.01	0.271423	0.677	0.527	<0.01	2	DPP7
Fibroblast like SMC V2	<0.01	0.281345	0.707	0.547	<0.01	2	NDFIP1
Fibroblast like SMC V2	<0.01	0.787542	0.379	0.237	<0.01	2	TIMP3
Fibroblast like SMC V2	<0.01	0.268973	0.509	0.335	<0.01	2	CTSA
Fibroblast like SMC V2	<0.01	0.264967	0.647	0.481	<0.01	2	TMED10
Fibroblast like SMC V2	<0.01	0.269472	0.664	0.517	<0.01	2	PLCG2
Fibroblast like SMC V2	<0.01	0.296	0.345	0.203	<0.01	2	INMT
Fibroblast like SMC V2	<0.01	0.274625	0.849	0.761	<0.01	2	LDHA
Fibroblast like SMC V2	<0.01	0.251442	0.784	0.649	0.00582287	2	TUBA1A
Fibroblast like SMC V2	<0.01	0.267316	0.892	0.772	0.00692682	2	CALR
Fibroblast like SMC V2	<0.01	0.250747	0.323	0.187	0.0442631	2	TGM2
VSMC V3	<0.01	1.39429	0.457	0.011	<0.01	3	RERGL
VSMC V3	<0.01	1.48926	0.909	0.148	<0.01	3	PLN
VSMC V3	<0.01	0.845615	0.534	0.031	<0.01	3	SBSPON
VSMC V3	<0.01	1.39928	0.737	0.086	<0.01	3	CSRP2
VSMC V3	<0.01	1.02193	0.694	0.077	<0.01	3	SUSD5
VSMC V3	<0.01	1.62981	0.97	0.241	<0.01	3	MYH11
VSMC V3	<0.01	2.07614	0.978	0.269	<0.01	3	C11orf96
VSMC V3	<0.01	0.950037	0.728	0.103	<0.01	3	HSPB7
VSMC V3	<0.01	1.28872	0.94	0.21	<0.01	3	ITGA8
VSMC V3	<0.01	1.51755	0.97	0.246	<0.01	3	MFAP4
VSMC V3	<0.01	1.67945	0.478	0.037	<0.01	3	ACTC1
VSMC V3	<0.01	1.24689	0.836	0.161	<0.01	3	CNN1
VSMC V3	<0.01	1.16738	0.953	0.222	<0.01	3	RAMP1
VSMC V3	<0.01	0.944879	0.845	0.174	<0.01	3	MYLK
VSMC V3	<0.01	0.98847	0.862	0.187	<0.01	3	LMOD1
VSMC V3	<0.01	1.15033	0.845	0.196	<0.01	3	PPP1R12B
VSMC V3	<0.01	1.26994	0.918	0.271	<0.01	3	C12orf75
VSMC V3	<0.01	1.3377	0.961	0.271	<0.01	3	RGS5
VSMC V3	<0.01	1.01077	0.672	0.116	<0.01	3	SORBS2
VSMC V3	<0.01	0.644278	0.47	0.044	<0.01	3	NPNT
VSMC V3	<0.01	1.59745	1	0.449	<0.01	3	TPM2
VSMC V3	<0.01	1.24125	0.987	0.301	<0.01	3	SOD3
VSMC V3	<0.01	0.750824	0.565	0.075	<0.01	3	DACT3
VSMC V3	<0.01	1.12105	0.888	0.242	<0.01	3	CPE
VSMC V3	<0.01	1.54266	1	0.452	<0.01	3	TAGLN
VSMC V3	<0.01	1.12301	0.866	0.22	<0.01	3	NEXN
VSMC V3	<0.01	1.39003	1	0.41	<0.01	3	MYL9
VSMC V3	<0.01	1.05649	0.94	0.245	<0.01	3	FRZB
VSMC V3	<0.01	0.929445	0.608	0.097	<0.01	3	FIBIN
VSMC V3	<0.01	1.38984	1	0.718	<0.01	3	DSTN
VSMC V3	<0.01	1.37231	1	0.484	<0.01	3	CALD1
VSMC V3	<0.01	1.24504	0.996	0.327	<0.01	3	ACTA2
VSMC V3	<0.01	0.818055	0.737	0.148	<0.01	3	SYNPO2
VSMC V3	<0.01	0.82561	0.69	0.132	<0.01	3	CARMN
VSMC V3	<0.01	0.629745	0.414	0.04	<0.01	3	MYOCD
VSMC V3	<0.01	0.761203	0.677	0.134	<0.01	3	TTLL7
VSMC V3	<0.01	0.51884	0.272	0.011	<0.01	3	GRIA2
VSMC V3	<0.01	1.0908	1	0.413	<0.01	3	MFGE8
VSMC V3	<0.01	1.25748	0.978	0.363	<0.01	3	PPP1R14A
VSMC V3	<0.01	1.17607	0.94	0.333	<0.01	3	PDLIM3
VSMC V3	<0.01	0.891907	0.513	0.072	<0.01	3	RRAD
VSMC V3	<0.01	1.07448	0.866	0.259	<0.01	3	MCAM
VSMC V3	<0.01	0.980629	0.884	0.277	<0.01	3	PALLD
VSMC V3	<0.01	0.916688	0.793	0.187	<0.01	3	RARRES2
VSMC V3	<0.01	0.616121	0.595	0.103	<0.01	3	PRKG1
VSMC V3	<0.01	0.857463	0.707	0.155	<0.01	3	RCAN2
VSMC V3	<0.01	0.779346	0.703	0.153	<0.01	3	SMOC2
VSMC V3	<0.01	0.950735	0.901	0.262	<0.01	3	MYH10
VSMC V3	<0.01	0.987702	0.927	0.291	<0.01	3	MAP1B
VSMC V3	<0.01	1.04682	0.935	0.364	<0.01	3	PLS3
VSMC V3	<0.01	0.761549	0.733	0.176	<0.01	3	CCDC3
VSMC V3	<0.01	0.767459	0.75	0.176	<0.01	3	EFHD1
VSMC V3	<0.01	0.820862	0.504	0.079	<0.01	3	SCRG1
VSMC V3	<0.01	0.801697	0.884	0.243	<0.01	3	ID4
VSMC V3	<0.01	1.16712	0.97	0.518	<0.01	3	CSRP1
VSMC V3	<0.01	0.689414	0.522	0.085	<0.01	3	SORBS1
VSMC V3	<0.01	1.05222	0.651	0.149	<0.01	3	NRGN
VSMC V3	<0.01	0.905229	0.625	0.125	<0.01	3	CTHRC1
VSMC V3	<0.01	0.808164	1	0.955	<0.01	3	MYL6
VSMC V3	<0.01	0.629522	0.466	0.066	<0.01	3	TCEAL2
VSMC V3	<0.01	0.927799	0.953	0.312	<0.01	3	FXYD1
VSMC V3	<0.01	0.879632	0.987	0.325	<0.01	3	CRYAB
VSMC V3	<0.01	0.779227	0.862	0.245	<0.01	3	COL14A1
VSMC V3	<0.01	0.86938	0.802	0.254	<0.01	3	TNS1
VSMC V3	<0.01	0.611763	0.345	0.034	<0.01	3	FMO2
VSMC V3	<0.01	0.921937	0.819	0.269	<0.01	3	SLC25A4
VSMC V3	<0.01	1.05178	0.996	0.483	<0.01	3	TPM1
VSMC V3	<0.01	0.643617	0.547	0.101	<0.01	3	LDOC1
VSMC V3	<0.01	1.02421	0.983	0.558	<0.01	3	FLNA
VSMC V3	<0.01	1.00742	0.909	0.422	<0.01	3	LPP
VSMC V3	<0.01	0.90431	0.862	0.253	<0.01	3	NOV
VSMC V3	<0.01	1.29553	0.875	0.35	<0.01	3	FILIP1L
VSMC V3	<0.01	0.642912	0.526	0.099	<0.01	3	HACD1
VSMC V3	<0.01	0.910372	0.957	0.411	<0.01	3	CAVIN3
VSMC V3	<0.01	0.847764	0.918	0.353	<0.01	3	C9orf3
VSMC V3	<0.01	0.75053	0.509	0.095	<0.01	3	HSPB8
VSMC V3	<0.01	0.817759	0.987	0.741	<0.01	3	MGST3
VSMC V3	<0.01	0.814071	0.793	0.256	<0.01	3	MSRB3
VSMC V3	<0.01	0.614284	0.509	0.093	<0.01	3	SMTN
VSMC V3	<0.01	0.867879	1	0.92	<0.01	3	VIM
VSMC V3	<0.01	0.843668	0.884	0.321	<0.01	3	TGFB1I1
VSMC V3	<0.01	0.685822	0.716	0.192	<0.01	3	RBPMS
VSMC V3	<0.01	0.60374	0.435	0.068	<0.01	3	CRISPLD1
VSMC V3	<0.01	0.591197	0.483	0.084	<0.01	3	HSPB6
VSMC V3	<0.01	0.60636	0.509	0.096	<0.01	3	SPEG
VSMC V3	<0.01	0.84307	0.987	0.7	<0.01	3	SELENOW
VSMC V3	<0.01	0.549245	0.56	0.114	<0.01	3	MRVI1
VSMC V3	<0.01	0.769224	0.806	0.266	<0.01	3	SVIL
VSMC V3	<0.01	0.639836	0.44	0.071	<0.01	3	ALDH1B1
VSMC V3	<0.01	0.796901	0.789	0.258	<0.01	3	TMEM47
VSMC V3	<0.01	0.438242	0.302	0.03	<0.01	3	LDB3
VSMC V3	<0.01	0.893898	0.991	0.62	<0.01	3	SELENOM
VSMC V3	<0.01	0.981143	1	0.527	<0.01	3	ADIRF
VSMC V3	<0.01	0.46572	0.341	0.041	<0.01	3	ANGPTL1
VSMC V3	<0.01	0.678894	0.56	0.129	<0.01	3	SLMAP
VSMC V3	<0.01	0.966197	0.953	0.406	<0.01	3	IGFBP2
VSMC V3	<0.01	0.666784	0.858	0.262	<0.01	3	LTBP1
VSMC V3	<0.01	0.793152	0.81	0.283	<0.01	3	LHFPL6
VSMC V3	<0.01	0.560957	0.526	0.114	<0.01	3	GULP1
VSMC V3	<0.01	0.620663	0.578	0.136	<0.01	3	SGCA
VSMC V3	<0.01	0.764596	0.642	0.177	<0.01	3	KCNMA1
VSMC V3	<0.01	0.790114	0.875	0.359	<0.01	3	PDLIM7
VSMC V3	<0.01	0.773946	0.892	0.369	<0.01	3	ACTN1
VSMC V3	<0.01	0.601606	0.496	0.107	<0.01	3	MAP3K20
VSMC V3	<0.01	0.717494	0.81	0.255	<0.01	3	GEM
VSMC V3	<0.01	0.524368	0.392	0.064	<0.01	3	LINC00982
VSMC V3	<0.01	0.680051	0.996	0.878	<0.01	3	NDUFA4
VSMC V3	<0.01	0.370245	0.302	0.036	<0.01	3	PTGER3
VSMC V3	<0.01	0.516331	0.448	0.088	<0.01	3	MRAP2
VSMC V3	<0.01	0.385588	0.284	0.032	<0.01	3	FABP3
VSMC V3	<0.01	0.766532	0.797	0.307	<0.01	3	PMEPA1
VSMC V3	<0.01	0.824824	0.944	0.483	<0.01	3	A2M
VSMC V3	<0.01	0.566126	0.487	0.105	<0.01	3	PRUNE2
VSMC V3	<0.01	0.617215	0.716	0.209	<0.01	3	EDIL3
VSMC V3	<0.01	0.741032	0.901	0.376	<0.01	3	CAV2
VSMC V3	<0.01	0.405876	0.28	0.032	<0.01	3	ST6GAL2
VSMC V3	<0.01	0.505445	0.397	0.067	<0.01	3	PTP4A3
VSMC V3	<0.01	0.689728	0.621	0.164	<0.01	3	SUGCT
VSMC V3	<0.01	0.843487	0.746	0.268	<0.01	3	TNFRSF12A
VSMC V3	<0.01	0.418049	0.349	0.056	<0.01	3	NCS1
VSMC V3	<0.01	0.38442	0.353	0.056	<0.01	3	DUSP26
VSMC V3	<0.01	0.493139	0.487	0.107	<0.01	3	MRGPRF
VSMC V3	<0.01	0.627835	0.638	0.187	<0.01	3	CES1
VSMC V3	<0.01	0.455708	0.379	0.067	<0.01	3	KALRN
VSMC V3	<0.01	0.424735	0.888	0.294	<0.01	3	AEBP1
VSMC V3	<0.01	0.448952	0.289	0.036	<0.01	3	FHL5
VSMC V3	<0.01	0.63171	0.987	0.823	<0.01	3	GSTP1
VSMC V3	<0.01	0.714161	0.922	0.424	<0.01	3	COX7A1
VSMC V3	<0.01	0.763846	0.996	0.677	<0.01	3	HSPB1
VSMC V3	<0.01	0.658633	0.94	0.407	<0.01	3	NUPR1
VSMC V3	<0.01	0.527351	0.539	0.145	<0.01	3	TWSG1
VSMC V3	<0.01	0.570915	0.47	0.103	<0.01	3	SCX
VSMC V3	<0.01	0.530645	0.634	0.177	<0.01	3	PDE5A
VSMC V3	<0.01	0.704988	0.845	0.401	<0.01	3	COPRS
VSMC V3	<0.01	0.691084	0.987	0.431	<0.01	3	SPARCL1
VSMC V3	<0.01	0.466865	0.323	0.049	<0.01	3	AL078639.1
VSMC V3	<0.01	0.65121	0.892	0.396	<0.01	3	HCFC1R1
VSMC V3	<0.01	0.642502	0.664	0.209	<0.01	3	PCDH7
VSMC V3	<0.01	0.721037	0.905	0.403	<0.01	3	FHL1
VSMC V3	<0.01	0.373612	0.284	0.037	<0.01	3	AC092164.1
VSMC V3	<0.01	0.629688	0.828	0.326	<0.01	3	MXRA7
VSMC V3	<0.01	0.639281	0.841	0.381	<0.01	3	PGRMC1
VSMC V3	<0.01	0.519225	0.595	0.173	<0.01	3	KCNMB1
VSMC V3	<0.01	0.59464	0.474	0.117	<0.01	3	BAG2
VSMC V3	<0.01	0.336324	0.332	0.054	<0.01	3	C1QTNF7
VSMC V3	<0.01	0.524059	0.379	0.074	<0.01	3	TPH1
VSMC V3	<0.01	0.713703	0.836	0.338	<0.01	3	CYR61
VSMC V3	<0.01	0.591131	0.832	0.325	<0.01	3	FBLIM1
VSMC V3	<0.01	0.523557	1	0.948	<0.01	3	GAPDH
VSMC V3	<0.01	0.537476	0.694	0.239	<0.01	3	FERMT2
VSMC V3	<0.01	0.439227	0.444	0.099	<0.01	3	AOC3
VSMC V3	<0.01	0.607503	0.582	0.176	<0.01	3	PDGFA
VSMC V3	<0.01	0.439847	0.384	0.077	<0.01	3	RERG
VSMC V3	<0.01	0.569973	0.487	0.129	<0.01	3	NET1
VSMC V3	<0.01	0.544141	0.569	0.164	<0.01	3	LBH
VSMC V3	<0.01	0.660956	0.578	0.176	<0.01	3	WTIP
VSMC V3	<0.01	0.399598	0.379	0.075	<0.01	3	RASL12
VSMC V3	<0.01	0.664891	0.961	0.643	<0.01	3	PPP1CB
VSMC V3	<0.01	0.431979	0.362	0.068	<0.01	3	ACTG2
VSMC V3	<0.01	0.641416	0.905	0.508	<0.01	3	CCDC107
VSMC V3	<0.01	0.417686	0.366	0.073	<0.01	3	SH3BGR
VSMC V3	<0.01	0.518501	0.677	0.24	<0.01	3	KANK2
VSMC V3	<0.01	0.598979	0.634	0.228	<0.01	3	CFL2
VSMC V3	<0.01	0.535721	0.509	0.14	<0.01	3	FILIP1
VSMC V3	<0.01	0.372819	0.323	0.057	<0.01	3	HAND2
VSMC V3	<0.01	0.580095	0.832	0.371	<0.01	3	BEX3
VSMC V3	<0.01	0.605177	0.888	0.394	<0.01	3	TINAGL1
VSMC V3	<0.01	0.515153	0.655	0.236	<0.01	3	VCL
VSMC V3	<0.01	0.641809	0.892	0.492	<0.01	3	ILK
VSMC V3	<0.01	0.308333	0.297	0.049	<0.01	3	MAOB
VSMC V3	<0.01	0.450632	0.457	0.117	<0.01	3	DMKN
VSMC V3	<0.01	0.391713	0.306	0.054	<0.01	3	ITGA7
VSMC V3	<0.01	0.621583	0.927	0.513	<0.01	3	RRAS
VSMC V3	<0.01	0.598764	0.983	0.823	<0.01	3	CCNI
VSMC V3	<0.01	0.572062	0.698	0.282	<0.01	3	PDLIM5
VSMC V3	<0.01	0.406537	0.987	0.481	<0.01	3	CLU
VSMC V3	<0.01	0.614376	0.909	0.561	<0.01	3	SBDS
VSMC V3	<0.01	0.296682	0.293	0.05	<0.01	3	ZNF385D
VSMC V3	<0.01	0.489578	0.573	0.187	<0.01	3	PFN2
VSMC V3	<0.01	0.599083	1	0.583	<0.01	3	IGFBP7
VSMC V3	<0.01	0.430158	0.591	0.191	<0.01	3	SCARA3
VSMC V3	<0.01	0.411869	0.478	0.133	<0.01	3	HSPB2
VSMC V3	<0.01	0.27466	0.832	0.346	<0.01	3	IGFBP6
VSMC V3	<0.01	0.468906	0.625	0.213	<0.01	3	SSPN
VSMC V3	<0.01	0.436899	0.491	0.137	<0.01	3	PRRX2
VSMC V3	<0.01	0.361069	0.379	0.085	<0.01	3	ANGPT1
VSMC V3	<0.01	0.561452	1	0.821	<0.01	3	LGALS1
VSMC V3	<0.01	0.596702	0.552	0.18	<0.01	3	ENAH
VSMC V3	<0.01	0.285961	0.914	0.344	<0.01	3	COL6A2
VSMC V3	<0.01	0.477156	0.522	0.166	<0.01	3	MXI1
VSMC V3	<0.01	0.573999	0.97	0.738	<0.01	3	ITGB1
VSMC V3	<0.01	0.325072	0.379	0.087	<0.01	3	CAP2
VSMC V3	<0.01	0.429028	1	0.975	<0.01	3	ACTB
VSMC V3	<0.01	0.497034	0.996	0.876	<0.01	3	CALM2
VSMC V3	<0.01	0.345978	0.323	0.064	<0.01	3	NTRK3
VSMC V3	<0.01	0.436619	0.457	0.126	<0.01	3	SNTA1
VSMC V3	<0.01	0.320036	0.914	0.388	<0.01	3	CTGF
VSMC V3	<0.01	0.61312	0.966	0.594	<0.01	3	CD151
VSMC V3	<0.01	0.605233	0.918	0.544	<0.01	3	ACTN4
VSMC V3	<0.01	0.46762	0.388	0.095	<0.01	3	SGCD
VSMC V3	<0.01	0.535165	0.784	0.322	<0.01	3	LMCD1
VSMC V3	<0.01	0.445804	0.453	0.127	<0.01	3	SYNM
VSMC V3	<0.01	0.397822	0.496	0.148	<0.01	3	DMD
VSMC V3	<0.01	0.441491	0.573	0.196	<0.01	3	NFIX
VSMC V3	<0.01	0.40473	0.509	0.157	<0.01	3	CRNDE
VSMC V3	<0.01	0.335581	0.284	0.052	<0.01	3	PDE1A
VSMC V3	<0.01	0.481021	0.953	0.45	<0.01	3	CAV1
VSMC V3	<0.01	0.591361	0.97	0.484	<0.01	3	CRIP2
VSMC V3	<0.01	0.304896	0.802	0.319	<0.01	3	IGFBP5
VSMC V3	<0.01	0.567578	0.94	0.655	<0.01	3	EID1
VSMC V3	<0.01	0.505066	0.599	0.222	<0.01	3	MYO1D
VSMC V3	<0.01	0.514389	0.974	0.758	<0.01	3	SOD1
VSMC V3	<0.01	0.422879	0.418	0.116	<0.01	3	GMPR
VSMC V3	<0.01	0.413999	0.556	0.189	<0.01	3	GPNMB
VSMC V3	<0.01	0.452	0.474	0.143	<0.01	3	AP002884.1
VSMC V3	<0.01	0.328255	0.302	0.062	<0.01	3	LINC00702
VSMC V3	<0.01	0.445683	0.466	0.138	<0.01	3	GUCY1A1
VSMC V3	<0.01	0.610193	0.767	0.4	<0.01	3	ADI1
VSMC V3	<0.01	0.309257	0.81	0.35	<0.01	3	COL18A1
VSMC V3	<0.01	0.295369	0.293	0.059	<0.01	3	CENPV
VSMC V3	<0.01	0.52944	0.578	0.204	<0.01	3	NR2F2
VSMC V3	<0.01	0.569964	0.737	0.364	<0.01	3	ADH5
VSMC V3	<0.01	0.418337	0.793	0.336	<0.01	3	PRELP
VSMC V3	<0.01	0.46121	0.487	0.159	<0.01	3	YAP1
VSMC V3	<0.01	0.564397	0.659	0.269	<0.01	3	FOXC1
VSMC V3	<0.01	0.381374	0.306	0.067	<0.01	3	RASL11A
VSMC V3	<0.01	0.493038	0.901	0.55	<0.01	3	SIVA1
VSMC V3	<0.01	0.513516	0.845	0.514	<0.01	3	ESD
VSMC V3	<0.01	0.461422	0.556	0.192	<0.01	3	COL21A1
VSMC V3	<0.01	0.385985	0.578	0.206	<0.01	3	SGCB
VSMC V3	<0.01	0.446278	0.983	0.824	<0.01	3	SKP1
VSMC V3	<0.01	0.568394	0.711	0.366	<0.01	3	PPP1R12A
VSMC V3	<0.01	0.314469	0.332	0.08	<0.01	3	CSPG4
VSMC V3	<0.01	0.431917	0.392	0.114	<0.01	3	CPED1
VSMC V3	<0.01	0.461029	0.806	0.378	<0.01	3	SERPING1
VSMC V3	<0.01	0.476178	0.978	0.716	<0.01	3	PTMS
VSMC V3	<0.01	0.489609	0.987	0.95	<0.01	3	MT-CYB
VSMC V3	<0.01	0.470215	0.927	0.455	<0.01	3	CAVIN1
VSMC V3	<0.01	0.459967	0.435	0.131	<0.01	3	FBXO32
VSMC V3	<0.01	0.482931	0.711	0.333	<0.01	3	FAM129A
VSMC V3	<0.01	0.44664	0.388	0.112	<0.01	3	DSEL
VSMC V3	<0.01	0.39084	0.431	0.134	<0.01	3	C1orf198
VSMC V3	<0.01	0.340714	0.526	0.178	<0.01	3	ANTXR1
VSMC V3	<0.01	0.428601	0.513	0.185	<0.01	3	PKD2
VSMC V3	<0.01	0.492913	0.444	0.138	<0.01	3	MBNL1-AS1
VSMC V3	<0.01	0.438704	0.75	0.336	<0.01	3	CNN3
VSMC V3	<0.01	0.318912	0.345	0.09	<0.01	3	SMARCD3
VSMC V3	<0.01	0.399176	0.496	0.17	<0.01	3	VASN
VSMC V3	<0.01	0.374428	0.336	0.089	<0.01	3	PPP1R3C
VSMC V3	<0.01	0.502002	0.651	0.292	<0.01	3	GMDS
VSMC V3	<0.01	0.462842	0.72	0.348	<0.01	3	ZFYVE21
VSMC V3	<0.01	0.427411	0.582	0.239	<0.01	3	TMEM106C
VSMC V3	<0.01	0.613369	0.815	0.488	<0.01	3	SPINT2
VSMC V3	<0.01	0.54146	0.487	0.165	<0.01	3	KRT8
VSMC V3	<0.01	0.357438	0.478	0.156	<0.01	3	INHBA
VSMC V3	<0.01	0.499922	0.797	0.436	<0.01	3	EMP2
VSMC V3	<0.01	0.293381	1	0.981	<0.01	3	RPLP1
VSMC V3	<0.01	0.393564	0.539	0.206	<0.01	3	TSPAN2
VSMC V3	<0.01	0.510655	0.828	0.517	<0.01	3	TLN1
VSMC V3	<0.01	0.349526	0.315	0.081	<0.01	3	LAYN
VSMC V3	<0.01	0.455387	0.573	0.236	<0.01	3	GNG12
VSMC V3	<0.01	0.461922	0.569	0.243	<0.01	3	NBEAL1
VSMC V3	<0.01	0.378854	0.517	0.198	<0.01	3	TUSC1
VSMC V3	<0.01	0.30216	0.547	0.189	<0.01	3	THBS2
VSMC V3	<0.01	0.258936	0.659	0.255	<0.01	3	COL4A2
VSMC V3	<0.01	0.392056	0.509	0.196	<0.01	3	WASL
VSMC V3	<0.01	0.489386	0.72	0.395	<0.01	3	CRTAP
VSMC V3	<0.01	0.504375	0.72	0.37	<0.01	3	TCEAL3
VSMC V3	<0.01	0.365972	0.474	0.17	<0.01	3	PAWR
VSMC V3	<0.01	0.337643	0.405	0.131	<0.01	3	CAMK2G
VSMC V3	<0.01	0.356503	0.478	0.176	<0.01	3	SORT1
VSMC V3	<0.01	0.301472	0.332	0.089	<0.01	3	ARHGEF25
VSMC V3	<0.01	0.558335	0.849	0.522	<0.01	3	TCEAL4
VSMC V3	<0.01	0.438905	0.5	0.194	<0.01	3	PPFIBP1
VSMC V3	<0.01	0.256897	0.47	0.153	<0.01	3	NOTCH3
VSMC V3	<0.01	0.471972	0.608	0.278	<0.01	3	STK38L
VSMC V3	<0.01	0.363922	0.823	0.398	<0.01	3	CRIM1
VSMC V3	<0.01	0.447174	0.47	0.167	<0.01	3	C1QTNF1
VSMC V3	<0.01	0.411957	0.638	0.281	<0.01	3	COPZ2
VSMC V3	<0.01	0.335824	0.397	0.127	<0.01	3	NPR1
VSMC V3	<0.01	0.465255	0.927	0.626	<0.01	3	C12orf57
VSMC V3	<0.01	0.450024	0.823	0.537	<0.01	3	CAMTA1
VSMC V3	<0.01	0.289521	0.306	0.079	<0.01	3	AC068888.1
VSMC V3	<0.01	0.379992	0.638	0.253	<0.01	3	ASPN
VSMC V3	<0.01	0.331022	0.677	0.286	<0.01	3	BCAM
VSMC V3	<0.01	0.319686	0.315	0.086	<0.01	3	SLC20A2
VSMC V3	<0.01	0.377728	0.379	0.12	<0.01	3	HABP4
VSMC V3	<0.01	0.459368	0.815	0.479	<0.01	3	H2AFJ
VSMC V3	<0.01	0.411136	0.948	0.743	<0.01	3	PEBP1
VSMC V3	<0.01	0.358888	0.349	0.099	<0.01	3	WFDC1
VSMC V3	<0.01	0.296229	0.315	0.086	<0.01	3	EPDR1
VSMC V3	<0.01	0.335338	0.625	0.253	<0.01	3	FBLN5
VSMC V3	<0.01	0.42653	0.832	0.461	<0.01	3	MAGED2
VSMC V3	<0.01	0.343039	0.974	0.847	<0.01	3	COX6C
VSMC V3	<0.01	0.420641	0.922	0.652	<0.01	3	MRPL33
VSMC V3	<0.01	0.41681	1	0.92	<0.01	3	S100A6
VSMC V3	<0.01	0.457604	0.905	0.688	<0.01	3	C4orf3
VSMC V3	<0.01	0.271349	0.353	0.105	<0.01	3	C1QTNF2
VSMC V3	<0.01	0.30977	0.332	0.095	<0.01	3	EBF1
VSMC V3	<0.01	0.352254	0.397	0.136	<0.01	3	DAPK3
VSMC V3	<0.01	0.317703	0.392	0.123	<0.01	3	PRRX1
VSMC V3	<0.01	0.407159	0.944	0.787	<0.01	3	SLC25A3
VSMC V3	<0.01	0.298534	0.582	0.232	<0.01	3	SDC2
VSMC V3	<0.01	0.426697	0.871	0.57	<0.01	3	NENF
VSMC V3	<0.01	0.438352	0.832	0.415	<0.01	3	DKK3
VSMC V3	<0.01	0.372826	0.677	0.324	<0.01	3	TCEAL9
VSMC V3	<0.01	0.34444	1	0.553	<0.01	3	MGP
VSMC V3	<0.01	0.414534	0.75	0.394	<0.01	3	PLP2
VSMC V3	<0.01	0.27088	0.272	0.069	<0.01	3	CYS1
VSMC V3	<0.01	0.414016	0.927	0.667	<0.01	3	NDUFB7
VSMC V3	<0.01	0.266465	0.272	0.069	<0.01	3	ITIH5
VSMC V3	<0.01	0.315498	0.362	0.117	<0.01	3	TCEA3
VSMC V3	<0.01	0.380087	0.694	0.363	<0.01	3	ARPC1A
VSMC V3	<0.01	0.304608	0.414	0.145	<0.01	3	FZD1
VSMC V3	<0.01	0.332741	0.384	0.131	<0.01	3	DDR2
VSMC V3	<0.01	0.357704	0.97	0.704	<0.01	3	RABAC1
VSMC V3	<0.01	0.415184	0.853	0.556	<0.01	3	MRFAP1
VSMC V3	<0.01	0.303947	0.341	0.106	<0.01	3	GPRC5C
VSMC V3	<0.01	0.330281	0.504	0.204	<0.01	3	FMOD
VSMC V3	<0.01	0.337664	0.991	0.864	<0.01	3	CHCHD2
VSMC V3	<0.01	0.267286	0.746	0.339	<0.01	3	AQP1
VSMC V3	<0.01	0.358608	0.978	0.852	<0.01	3	COX7C
VSMC V3	<0.01	0.370984	0.97	0.843	<0.01	3	HSP90AB1
VSMC V3	<0.01	0.385646	0.422	0.162	<0.01	3	PROS1
VSMC V3	<0.01	0.408811	0.634	0.322	<0.01	3	MAP4
VSMC V3	<0.01	0.328841	0.336	0.107	<0.01	3	SMIM10
VSMC V3	<0.01	0.437947	0.754	0.432	<0.01	3	MYADM
VSMC V3	<0.01	0.454783	0.828	0.494	<0.01	3	CRIP1
VSMC V3	<0.01	0.411546	0.659	0.336	<0.01	3	ACTR10
VSMC V3	<0.01	0.496561	0.853	0.584	<0.01	3	RSL24D1
VSMC V3	<0.01	0.374097	0.487	0.205	<0.01	3	RASSF3
VSMC V3	<0.01	0.382546	0.573	0.264	<0.01	3	CTTN
VSMC V3	<0.01	0.330696	0.991	0.907	<0.01	3	BTF3
VSMC V3	<0.01	0.341005	0.522	0.227	<0.01	3	VGLL4
VSMC V3	<0.01	0.431875	0.737	0.389	<0.01	3	PDLIM1
VSMC V3	<0.01	0.35972	0.97	0.795	<0.01	3	GUK1
VSMC V3	<0.01	0.322606	0.461	0.183	<0.01	3	RGS3
VSMC V3	<0.01	0.310019	0.504	0.21	<0.01	3	PDE4DIP
VSMC V3	<0.01	0.370785	0.953	0.755	<0.01	3	PARK7
VSMC V3	<0.01	0.339318	0.418	0.157	<0.01	3	CTDSPL
VSMC V3	<0.01	0.343374	0.983	0.829	<0.01	3	DYNLL1
VSMC V3	<0.01	0.319268	0.741	0.382	<0.01	3	CYSTM1
VSMC V3	<0.01	0.256779	0.276	0.079	<0.01	3	PHLDB2
VSMC V3	<0.01	0.263518	0.297	0.091	<0.01	3	ZBTB16
VSMC V3	<0.01	0.417476	0.849	0.552	<0.01	3	KIF5B
VSMC V3	<0.01	0.340574	0.987	0.938	<0.01	3	RPL5
VSMC V3	<0.01	0.314385	1	0.956	<0.01	3	ACTG1
VSMC V3	<0.01	0.395025	0.547	0.27	<0.01	3	UBE2H
VSMC V3	<0.01	0.371369	0.849	0.574	<0.01	3	MYH9
VSMC V3	<0.01	0.349631	0.509	0.226	<0.01	3	PAM
VSMC V3	<0.01	0.351232	0.664	0.348	<0.01	3	CLIC4
VSMC V3	<0.01	0.515624	0.616	0.326	<0.01	3	GADD45A
VSMC V3	<0.01	0.301163	0.526	0.225	<0.01	3	SGCE
VSMC V3	<0.01	0.354271	0.53	0.252	<0.01	3	C5orf24
VSMC V3	<0.01	0.456475	0.784	0.518	<0.01	3	SNRPN
VSMC V3	<0.01	0.37789	0.832	0.559	<0.01	3	BANF1
VSMC V3	<0.01	0.342541	0.362	0.13	<0.01	3	FSTL3
VSMC V3	<0.01	0.349622	0.862	0.527	<0.01	3	CYB5R3
VSMC V3	<0.01	0.294701	0.371	0.139	<0.01	3	CCDC6
VSMC V3	<0.01	0.439043	0.672	0.37	<0.01	3	APP
VSMC V3	<0.01	0.291361	0.5	0.216	<0.01	3	CDC42EP3
VSMC V3	<0.01	0.268484	0.478	0.193	<0.01	3	MXRA8
VSMC V3	<0.01	0.345016	0.616	0.321	<0.01	3	NPTN
VSMC V3	<0.01	0.372694	0.802	0.496	<0.01	3	ARL2
VSMC V3	<0.01	0.312425	0.487	0.213	<0.01	3	RTL8A
VSMC V3	<0.01	0.361562	0.707	0.424	<0.01	3	MPC1
VSMC V3	<0.01	0.283535	0.5	0.224	<0.01	3	MAP1LC3A
VSMC V3	<0.01	0.380386	0.918	0.725	<0.01	3	SH3BGRL
VSMC V3	<0.01	0.368746	0.918	0.661	<0.01	3	TPM4
VSMC V3	<0.01	0.341854	0.711	0.36	<0.01	3	NNMT
VSMC V3	<0.01	0.283458	0.552	0.261	<0.01	3	LIMCH1
VSMC V3	<0.01	0.254371	1	0.972	<0.01	3	PTMA
VSMC V3	<0.01	0.356488	0.858	0.629	<0.01	3	ST13
VSMC V3	<0.01	0.350208	0.905	0.658	<0.01	3	NDUFC1
VSMC V3	<0.01	0.354656	0.478	0.221	<0.01	3	PITPNB
VSMC V3	<0.01	0.377711	0.659	0.395	<0.01	3	SCPEP1
VSMC V3	<0.01	0.381977	0.707	0.408	<0.01	3	NFIA
VSMC V3	<0.01	0.304475	0.341	0.127	<0.01	3	ARHGEF9
VSMC V3	<0.01	0.414458	0.547	0.286	<0.01	3	RNF115
VSMC V3	<0.01	0.279371	0.427	0.179	<0.01	3	MTURN
VSMC V3	<0.01	0.298992	0.901	0.568	<0.01	3	ID3
VSMC V3	<0.01	0.342264	0.948	0.746	<0.01	3	MZT2B
VSMC V3	<0.01	0.291278	0.703	0.395	<0.01	3	MPG
VSMC V3	<0.01	0.570633	0.379	0.15	<0.01	3	ADH1B
VSMC V3	<0.01	0.31779	0.629	0.336	<0.01	3	OAT
VSMC V3	<0.01	0.314654	0.427	0.179	<0.01	3	PHLDA3
VSMC V3	<0.01	0.316256	0.832	0.538	<0.01	3	PRDX6
VSMC V3	<0.01	0.281683	0.323	0.117	<0.01	3	MIR497HG
VSMC V3	<0.01	0.308238	0.353	0.14	<0.01	3	MANBAL
VSMC V3	<0.01	0.291707	0.72	0.426	<0.01	3	BCAP29
VSMC V3	<0.01	0.29645	0.595	0.313	<0.01	3	RRAGA
VSMC V3	<0.01	0.260308	0.409	0.172	<0.01	3	SHISA4
VSMC V3	<0.01	0.319484	0.672	0.391	<0.01	3	PJA2
VSMC V3	<0.01	0.323352	0.922	0.68	<0.01	3	ISCU
VSMC V3	<0.01	0.325734	0.552	0.271	<0.01	3	EPS8
VSMC V3	<0.01	0.340588	0.698	0.398	<0.01	3	PXDC1
VSMC V3	<0.01	0.25195	0.289	0.099	<0.01	3	SDC4
VSMC V3	<0.01	0.316639	0.698	0.403	<0.01	3	ANXA4
VSMC V3	<0.01	0.356865	0.366	0.151	<0.01	3	SERTAD4-AS1
VSMC V3	<0.01	0.314434	0.849	0.577	<0.01	3	TMEM14C
VSMC V3	<0.01	0.291172	0.388	0.164	<0.01	3	HSDL2
VSMC V3	<0.01	0.252494	0.319	0.117	<0.01	3	RFTN1
VSMC V3	<0.01	0.287485	0.953	0.81	<0.01	3	COX7A2
VSMC V3	<0.01	0.305637	0.466	0.215	<0.01	3	TCEAL1
VSMC V3	<0.01	0.289949	0.366	0.142	<0.01	3	CYFIP2
VSMC V3	<0.01	0.31341	0.858	0.539	<0.01	3	PRDX2
VSMC V3	<0.01	0.27749	0.543	0.258	<0.01	3	ESAM
[truncated: 4,958 more rows]
