# Supplementary material for: Circulating Monocytes Act as a Common Trigger for the Calcification Paradox of Osteoporosis and Carotid Atherosclerosis via TGFB1-SP1 and TNFSF10-NFKB1 Axis
Source: Front Endocrinol (Lausanne). 2022 Jul 22;13:944751. doi: 10.3389/fendo.2022.944751 (PMC9354531; doi:10.3389/fendo.2022.944751)
Supplement: Supplementary file 3 [file Table_3.xlsx]

## Sheet: node3
Supplementary table 3a BEAM analysis at node 3 of osteoblast pseudotime trajetory tree
	Cluster
IGLC3	1
SPP1	1
IGHA1	1
IBSP	1
EMP1	1
WIF1	1
NCAM1	1
ENPP1	1
A2M	1
S100A6	1
LIMCH1	1
KCTD12	1
PCDH9	1
LSP1	1
RUNX2	1
MMP13	1
SFRP4	1
ITGA10	1
FAM20C	1
NRP2	1
CLEC11A	1
PTH1R	1
ADIRF	1
LMO7	1
SYT12	1
CPE	1
OMD	1
ANKH	1
CDC42EP3	1
FBXO32	1
SLIT2	1
PTPRD	1
PRRX1	1
COL8A1	1
COL12A1	1
MAP1B	1
ADARB1	1
AFDN	1
NBL1	1
DLX5	1
KLK4	1
MEF2C	1
S100A4	1
SRGAP3	1
ACTA2	1
LTBP1	1
SLC29A1	1
DPYSL3	1
CCND1	1
FAT1	1
WISP2	1
MPP6	1
ITGA8	1
FGFR1	1
SCIN	1
SERPINE2	1
CDH15	1
AL078639.1	1
CADM1	1
ITGA11	1
NPNT	1
PPP1CB	1
THBS2	1
LITAF	1
LRRC15	1
COLEC12	1
EZR	1
FRMD4B	1
TGFB1	1
OGN	1
CD9	1
UNC5B	1
EEF1D	1
IGFBP6	1
FOXC2	1
THSD4	1
PABPC1	1
SULF1	1
ZFAS1	1
MRC2	1
FAM207A	1
VIT	1
DLX6	1
RARRES1	1
MYH10	1
BGLAP	1
CLDN11	1
CKB	1
CYP26B1	1
TSPAN11	1
MEGF10	1
NDNF	1
PDGFD	1
BAMBI	1
INSC	1
LRP4	1
FZD5	1
GAS7	1
ARHGEF19	1
ALCAM	1
SP7	1
CDH2	1
PTGIS	1
DPT	1
COL13A1	1
SESN3	1
MMP16	1
HOMER2	1
GLUL	1
SDC4	1
CSPG4	1
PLP2	1
LRP5	1
SDC2	1
PSIP1	1
SEMA3C	1
BTG1	1
GLT8D2	1
VDR	1
NTRK3	1
CPNE2	1
ALDH6A1	1
TBX2	1
RFLNB	1
PPP1R3B	1
INHBA	1
H1F0	1
CXCL12	2
VCAN	2
CP	2
LEPR	2
MARCKS	2
C7	2
VCAM1	2
FRZB	2
IGFBP2	2
PLPP3	2
COL14A1	2
FSTL1	2
CCDC80	2
LPL	2
FMO2	2
GPM6B	2
IGFBP3	2
TRAM1	2
CHL1	2
ANGPT1	2
TNFAIP6	2
CYP1B1	2
CTSC	2
TFPI	2
FMO3	2
LHFPL6	2
THY1	2
VGLL3	2
ITIH5	2
ESM1	2
FBN1	2
NTRK2	2
CHRDL1	2
GAS6	2
C1S	2
APOB	2
EGR1	2
CEBPD	2
CSF1	2
SOCS3	2
FHL1	2
ARID5B	2
TMEM132C	2
NID1	2
LEPROT	2
TMEM108	2
ADM	2
CTSL	2
ANGPTL2	2
TNFRSF1A	2
GGT5	2
HNMT	2
CPXM1	2
TMEM64	2
VEGFC	2
ADCY3	2
ISLR	2
NCAM2	2
CEBPA	2
TDO2	2
STOM	2
FZD1	2
TSC22D1	2
ZFP36	2
CXCL14	2
CEBPB	2
ALPL	2
SOX4	2
GMDS	2
ENPEP	2
COL18A1	2
COL4A1	2
CTSS	2
PPP1R14A	2
IL6ST	2
FGF7	2
SNAI2	2
RSPO3	2
SFRP5	2
APOD	2
MARCKSL1	2
NFKBIA	2
SDC3	2
ENG	2
CAV2	2
EDNRB	2
NLGN4X	2
KITLG	2
C2	2
APOL1	2
DEPP1	2
APLNR	2
LTBP2	2
NGFR	2
ADAMDEC1	2
FBLN5	2
CHST2	2
LIFR	2
CNTNAP2	2
ENDOD1	2
CD4	2
CTSO	2
ITGB5	2
CRISPLD1	2
CYGB	2
IFNGR1	2
CRISPLD2	2
RFTN1	2
SERPINH1	2
CCL2	2
RETREG1	2
MRPS6	2
PAPSS1	2
MAN1C1	2
FMOD	2
PCDH18	2
NOTCH3	2
SLC7A2	2
CXCL16	2
HBA2	3
HBA1	3
MT-CYB	3
MT-ND2	3
MT-ND3	3
MT-ATP6	3
MT-CO3	3
MT-ND1	3
MT-CO1	3
MT-ND4	3
MT-CO2	3
UACA	3
INTU	3
DAPK2	3
MT-ND5	3
BCL6	3
CA1	3
DYNC2H1	3
ANKRD36C	3
MT-ND4L	3
SRGAP1	3
N4BP2	3
MIRLET7BHG	3
PHF3	3
EPB41L2	3
DMPK	3
MACF1	3
ANKRD36	3
IGFBP7	4
B2M	4
HLA-B	4
MDK	4
PTGDS	4
LBP	4
IGFBP4	4
HLA-A	4
HP	4
IFI27	4
TF	4
TMEM176A	4
C1R	4
APOE	4
TMEM176B	4
HSP90B1	4
JUNB	4
HLA-C	4
S100A11	4
EPHX1	4
FCGRT	4
CD63	4
CALR	4
HSPA5	4
RARRES2	4
CFD	4
C1orf122	4
OLFML3	4
BPIFB1	4
PTX3	4
TMSB10	4
PPIB	4
IFITM3	4
GLDN	4
RBP1	4
MGST1	4
MGP	4
SFRP1	4
LGALS3BP	4
EFEMP1	4
CYBA	4
LY6E	4
NPC2	4
ITGB2	4
BST2	4
CD81	4
IFI6	4
APP	4
COL6A3	4
IFITM1	4
TMEM59	4
TNFSF10	4
ANXA2	4
COL4A2	4
IL34	4
CD36	4
ITGB1	4
TIMP4	4
RPN2	4
HSPA8	4
ATP5MC3	4
PSMB8	4
PDIA3	4
PSMB9	4
PSME2	4
SERPING1	4
PLPP1	4
COMT	4
UBB	4
CES1	4
HLA-E	4
KDELR2	4
APOC1	4
CD151	4
CLEC3B	4
GFRA1	4
PDIA6	4
SERF2	4
H3F3B	4
P4HB	4
PGRMC1	4
NNMT	4
CHI3L2	4
SARAF	4
MANF	4
SLPI	4
CYB5A	4
EMILIN1	4
CD99	4
TSPAN4	4
DNAJC15	4
CAV1	4
C4orf48	4
MYDGF	4
SELENOM	4
ITM2B	4
TMEM50A	4
PRKAR2B	4
RARRES3	4
OSTC	4
CMTM8	4
SEC61A1	4
UBC	4
PRELID1	4
LAPTM4A	4
TMSB4X	4
REEP5	4
COL6A1	4
WFDC2	4
EMC7	4
RCN1	4
DEGS1	4
CYB5R3	4
GLB1	4
DUSP1	4
CALU	4
IFITM2	4
COL6A2	4
COL3A1	4
SCP2	4
CTGF	4
EFEMP2	4
PSENEN	4
PTN	4
SUB1	4
C5orf15	4
TMBIM6	4
LMAN2	4
PRKCSH	4
ISG15	4
PPDPF	4
OCIAD1	4
YIF1A	4
IL32	4
PRDX4	4
TUBB	4
SLC39A7	4
BASP1	4
GPX8	4
CTSD	4
SSR4	4
RER1	4
POLR2L	4
ERP44	4
MLEC	4
SLC39A6	4
TMED9	4
JUN	5
ADAM28	5
LINC01268	5
KCNQ1OT1	5
SLC1A3	5
FOS	5
ABCA8	5
DMD	5
ST5	5
IGHG1	5
RBMS1	5
RIPOR3	5
ARHGEF10	5
CEMIP2	5
PNPLA2	5
PLEKHS1	5
FOSB	5
RAI14	5
ADAMTS9	5
NAV2	5
EBF3	5
SYNPO2	5
SYNE2	5
MALAT1	5
IGKC	5
RUNX1	5
DLC1	5
DDX5	5
PEAK1	5
CSAD	5
SLC7A10	5
NCKAP5	5
SLC5A3	5
ARL4C	5
WDR86	5
NABP1	5
RNF207	5
EIF4G3	5
HK2	5
CARMN	5
RBMS3	5
ENTPD1	5
EML4	5
ACADVL	5
XIST	5
FHOD1	5
MGMT	5
TNS3	5
PARP14	5
GABRE	5
MAP4K4	5
ADCY4	5
VMP1	5
LINC01725	5
AL034417.2	5
IGLC2	5
NRXN3	5
SCRN2	5
MICALL2	5
MX2	5
STAT2	5
SLC6A1	5
LIMA1	5
GOLGB1	5
LUC7L3	5
SEMA6D	5
ANKRD50	5
LRRC4C	5
SHPRH	5
FTX	5
LIMD2	5
FRMD4A	5
HES4	5
PYGL	5
MIR646HG	5
NFKB2	5
EXOC3L4	5
WSB1	5
TNFAIP3	5
FILIP1	5
RPL13	6
RPLP1	6
RPL34	6
RPS4X	6
EEF1A1	6
RPS3A	6
RPL12	6
RPL32	6
FN1	6
RPS12	6
FTL	6
RPS18	6
RPS24	6
RPS6	6
RPL26	6
RPS3	6
RPS23	6
RPL9	6
RPL11	6
RPS8	6
RPS13	6
RPS27A	6
RPS2	6
RPL36	6
RPL39	6
RPS27	6
RPL21	6
RPL29	6
RPL7	6
RPL30	6
TPT1	6
RPL37	6
RPS14	6
RPL41	6
RPS15A	6
TNC	6
RPL22	6
RPL5	6
RPS19	6
RPL35A	6
RPL10	6
RPS25	6
RPL38	6
RPL19	6
RPL13A	6
RPL37A	6
RPL8	6
RPL18	6
RPL3	6
TIMP3	6
RPL28	6
RPL7A	6
LUM	6
RPS21	6
RPL18A	6
RPL14	6
RPS16	6
RACK1	6
BGN	6
RPS11	6
RPS29	6
RPL23A	6
RPS15	6
RPL10A	6
RPL35	6
RPL4	6
RPLP0	6
RPL24	6
FZD8	6
TP53I11	6
RPL15	6
RPS7	6
RPL27A	6
RPS28	6
RPL6	6
RPL36A	6
RPSA	6
RPLP2	6
NACA	6
RPS9	6
G0S2	6
RPL23	6
FAU	6
PFDN5	6
EEF2	6
NOP53	6
RPS5	6
RPL31	6
UBA52	6
RPS10	6
FBLN1	6
FTH1	6
RPS20	6
UQCRB	6
CST3	6
S100A10	6
RPL27	6
EMP3	6
GSN	6
LGALS1	6
NUDT4	6
EEF1B2	6
VIM	6
ANXA1	6
C3orf58	6
CAPZB	6
DCN	6
IRX3	6
CAST	6
SMAD7	6
HSP90AB1	6
BTF3	6
YBX3	6
COL5A2	6

## Sheet: node2
Supplementary table 3b BEAM analysis at node 2 of osteoblast pseudotime trajetory tree
	Cluster
IGLC3	1
HBA2	1
IGHA1	1
HBA1	1
FTL	1
PLIN1	1
IGLC2	1
CA1	1
HBD	1
AHSP	1
CXCL12	2
VCAN	2
CP	2
LEPR	2
C7	2
MARCKS	2
FRZB	2
FSTL1	2
COL14A1	2
PLPP3	2
IGFBP2	2
CHRDL1	2
LPL	2
GAS6	2
CCDC80	2
ANGPT1	2
GPM6B	2
VCAM1	2
VGLL3	2
NTRK2	2
FMO2	2
ITIH5	2
LBP	2
THY1	2
TRAM1	2
APOB	2
LHFPL6	2
FMO3	2
CHL1	2
CYP1B1	2
ALPL	2
IGFBP3	2
C1S	2
GGT5	2
NID1	2
CPXM1	2
CEBPA	2
ESM1	2
TFPI	2
FHL1	2
SOX4	2
ISLR	2
TMEM132C	2
CTSC	2
TNS3	2
SDC3	2
ADCY3	2
SFRP1	2
SFRP5	2
CXCL14	2
ANGPTL2	2
APOD	2
CSF1	2
ADM	2
NCAM2	2
FZD1	2
TNFAIP6	2
CD4	2
VEGFC	2
HNMT	2
CTSS	2
ENPEP	2
TDO2	2
TMEM108	2
RFTN1	2
TMEM64	2
JUNB	2
NLGN4X	2
EDNRB	2
MGST1	2
CYGB	2
COL4A1	2
EGR1	2
CAV2	2
IL34	2
COL18A1	2
CLSTN2	2
APLNR	2
INSIG1	2
BPIFB1	2
CRISPLD1	2
LTBP2	2
APOL1	2
NOTCH3	2
C2	2
SOCS3	2
RETREG1	2
CEBPD	2
DEPP1	2
NCOA4	2
SCD	2
EFNB1	2
PAPSS1	2
GLDN	2
LEPROT	2
MRPS6	2
PSMB9	2
SPP1	3
IBSP	3
CDC42EP3	3
WIF1	3
NCAM1	3
ENPP1	3
LIMCH1	3
ITGA10	3
MMP13	3
A2M	3
RUNX2	3
KCTD12	3
FAM20C	3
LSP1	3
PCDH9	3
SFRP4	3
LMO7	3
EMP1	3
PTH1R	3
CLEC11A	3
PTPRD	3
NRP2	3
CPE	3
DLX5	3
SLIT2	3
OMD	3
WISP2	3
COL12A1	3
FBXO32	3
FGFR1	3
PRRX1	3
SYT12	3
ANKH	3
AFDN	3
ADARB1	3
DPYSL3	3
NBL1	3
FAT1	3
ACTA2	3
MEF2C	3
MAP1B	3
NPNT	3
CADM1	3
SLC29A1	3
COL8A1	3
LTBP1	3
KLK4	3
FOXC2	3
RARRES1	3
SCIN	3
ITGA8	3
SERPINE2	3
MPP6	3
BTG1	3
FOXO3	3
SRGAP3	3
ITGA11	3
BGLAP	3
VIT	3
THBS2	3
MRC2	3
HEY2	3
CYP26B1	3
DLX6	3
VDR	3
CKB	3
SULF1	3
CCND1	3
COLEC12	3
PPP1CB	3
TGFB1	3
ALCAM	3
LRRC15	3
UNC5B	3
MYH10	3
S100A4	3
FAM207A	3
FRMD4B	3
ARHGEF19	3
OGN	3
CDH15	3
AL078639.1	3
COL13A1	3
SLC39A14	3
LRP4	3
GCHFR	3
HOMER2	3
CD9	3
MEGF10	3
NDNF	3
TBX2	3
MYO1D	3
PSIP1	3
THSD4	3
CLDN11	3
SDC4	3
PDGFD	3
EZR	3
LRP5	3
INSC	3
SEMA3C	3
TSPAN11	3
RFLNB	3
BAMBI	3
MAMDC2	3
LITAF	3
INHBA	3
LMO7-AS1	3
CSPG4	3
FAM69C	3
FRMD3	3
CSRP2	3
SP7	3
AC062004.1	3
NKD2	3
MMP16	3
PLXDC2	3
B2M	4
IGFBP7	4
PTGDS	4
HLA-B	4
IGFBP4	4
MDK	4
TF	4
TMSB10	4
RBP1	4
IFI27	4
HLA-A	4
FBN1	4
APOE	4
SERF2	4
C1orf122	4
CD81	4
S100A11	4
C1R	4
IFITM3	4
HSP90B1	4
TMEM176B	4
FCGRT	4
TMEM176A	4
CD36	4
HP	4
LY6E	4
CFD	4
EFEMP1	4
GMDS	4
TMSB4X	4
ADAMDEC1	4
NPC2	4
EPHX1	4
RARRES2	4
UBB	4
PGRMC1	4
TIMP4	4
C4orf48	4
BST2	4
PTX3	4
APP	4
CALR	4
ISG15	4
IFI6	4
ITGB1	4
HSPA5	4
CAV1	4
CYBA	4
TNFSF10	4
PPP1R14A	4
HLA-C	4
OLFML3	4
CES1	4
AGPAT2	4
SERPING1	4
CCL2	4
CXCL16	4
HLA-E	4
IFITM2	4
ITGB2	4
FMOD	4
COL6A3	4
FTH1	4
RARRES3	4
G0S2	4
GFRA1	4
COL4A2	4
GZMK	4
CD74	4
P4HB	4
PDIA3	4
LGALS3BP	4
S100B	4
CMTM8	4
CLEC3B	4
CTSD	4
IL32	4
CD151	4
GINM1	4
APOC1	4
NDUFA2	4
PSAP	4
ITM2C	4
CYB5A	4
MAN1C1	4
PRKCSH	4
TNFRSF1A	4
CD63	4
PRDX3	4
STOM	4
RPN2	4
ITGB5	4
UQCR10	4
MARCKSL1	4
PRKAR2B	4
POLR2L	4
CD99	4
OST4	4
RTN4RL1	4
PSME2	4
ATP5MC3	4
MALAT1	5
UACA	5
INTU	5
DAPK2	5
XIST	5
ANKRD36C	5
ZNF292	5
FTX	5
PNISR	5
LUC7L3	5
N4BP2L2	5
MPHOSPH8	5
ARGLU1	5
NEAT1	5
ZEB2	5
MACF1	5
RSRP1	5
DNM3OS	5
EPB41L2	5
SRGAP1	5
NKTR	5
ZRANB2	5
ANKRD26	5
CHD2	5
FAM118A	5
PLEKHH2	5
PNN	5
DST	5
ODF2L	5
AKAP9	5
GOLGB1	5
TAF1D	5
CHD9	5
N4BP2	5
SF1	5
PURA	5
MIRLET7BHG	5
AC092683.1	5
DDX17	5
RBM39	5
RIF1	5
FAM111A	5
DMPK	5
ANKRD36	5
SUN1	5
MLH3	5
AC016831.5	5
CMYA5	5
MUC20-OT1	5
SREK1	5
KMT2A	5
TIMP3	6
LUM	6
TNC	6
FN1	6
S100A6	6
ADIRF	6
FBLN1	6
SPARC	6
COL1A1	6
TP53I11	6
FZD8	6
IRX3	6
ZFP36L2	6
GSN	6
ARL6IP5	6
SERPINF1	6
IGFBP6	6
S100A10	6
DCN	6
ANXA1	6
VIM	6
PDGFRA	6
EMP3	6
SESN3	6
CTGF	6
CDH11	6
RPL5	6
S100A13	6
DEK	6
RPL32	6
BHLHE41	6
RPL14	6
DDIT4	6
EIF3E	6
EEF1A1	6
COL5A2	6
NEDD9	6
RPS3A	6
PA2G4	6
NACA	6
NPM1	6
WNT5B	6
COL1A2	6
TGFBI	6
MT2A	6
ADAM28	7
IGHG1	7
ST5	7
IGKC	7
SYNPO2	7
FOSB	7
SLC7A10	7
LINC01268	7
RAI14	7
RUNX1	7
SYNE2	7
EBF3	7
DLC1	7
DMD	7
HK2	7
STAT2	7
SLC2A3	7
MICALL2	7
FOS	7
ABCA8	7
MT-CO2	7
NCKAP5	7
MAP4K4	7
GAREM1	7
SLC1A3	7
PNPLA2	7
ENTPD1	7
ASPA	7
ADAMTS9	7
WDR86	7
FREM1	7
NRXN3	7
MT-ND2	7
NAV2	7
ARHGEF10	7
2022-06-07
