# Supplementary material for: Circulating Monocytes Act as a Common Trigger for the Calcification Paradox of Osteoporosis and Carotid Atherosclerosis via TGFB1-SP1 and TNFSF10-NFKB1 Axis
Source: Front Endocrinol (Lausanne). 2022 Jul 22;13:944751. doi: 10.3389/fendo.2022.944751 (PMC9354531; doi:10.3389/fendo.2022.944751)
Supplement: Supplementary file 4 [file Table_4.xlsx]

## Sheet: towards osteoblast like SMC
Supplementary table 4a BEAM analysis at node 5 of SMC pseudotime trajetory tree towards osteoblast like SMC
	Cluster
FN1	1
SERPINE1	1
PRSS23	1
KRT17	1
COL6A2	1
APOE	1
MGP	1
TIMP1	1
LUM	1
SPARC	1
CFH	1
TNFRSF11B	1
ANXA1	1
COL1A2	1
NDUFA4L2	1
TIMP2	1
CST3	1
COL3A1	1
THY1	1
KRT18	2
POSTN	2
AEBP1	2
COL4A2	2
VCAN	2
THBS2	2
EFEMP1	2
F2R	2
NOTCH3	2
FSTL1	2
COL6A1	2
COL4A1	2
COL1A1	2
TPPP3	2
AGT	2
COL8A1	2
LTBP1	2
LTBP4	2
HSP90B1	2
LTBP3	2
LTBP2	2
IGFBP7	2
COL16A1	2
PLPP1	2
LAMB2	2
C11orf96	3
SPARCL1	3
COL18A1	3
MFAP4	3
FLNA	3
HSPA1B	3
CTHRC1	3
MYL9	3
TPM2	3
CNN1	3
COL14A1	3
RGS5	3
KRT8	3
ITGA1	3
MCAM	3
FILIP1L	3
MYO1D	3
ACTN4	3
COL12A1	3
MYH11	3
NDUFA4	3
EDIL3	3
ESAM	3
ITGA8	3
PLN	3
LPP	3
HSP90AA1	3
PDLIM3	3
PAM	3
PLXDC2	3
PPP1R12B	3
CSRP1	3
ID4	3
ACTA2	4
HSPA1A	4
ASPN	4
CRYAB	4
HSPA5	4
ATF3	4
TNFRSF12A	4
TAGLN	4
ACTG2	4
NEXN	4
PPP1R14A	4
CRIM1	4
SYNPO2	4
HSPB1	4
ACTN1	4
PDLIM7	4
TPM1	4
RAB32	4
MYH10	4
ACTB	4
SOST	5
FGL2	5
IGFBP5	5
DPT	5
LMO2	5
CTGF	5
SUCNR1	5
IGFBP6	5
CYTL1	5
NBL1	5
GSN	5
GAS6	5
C2orf40	5
IGFBP3	5
CLU	5
OMD	5
CCND1	5
S100A10	5
ELN	5
FBLN1	5
S100A4	5
FRZB	6
ACTC1	6
RAMP1	6
MAP1B	6
MBNL1-AS1	6
SOD3	6
PDE5A	6
RPLP1	6
GMDS	6
ADIRF	7
CSRP2	7
PTMA	7
PPP1CB	7

## Sheet: towards fibroblast like SMC
Supplementary table 4b BEAM analysis at node 5 of SMC pseudotime trajetory tree towards fibroblast like SMC
	Cluster
APOE	1
TIMP1	1
CFH	1
COL3A1	1
LUM	1
GSN	1
COL1A1	1
COL1A2	1
DCN	1
SPARCL1	1
NDUFA4L2	1
IGFBP6	1
FGL2	1
BGN	1
THY1	1
SPARC	1
FN1	1
C1R	1
AGT	1
S100A10	1
MGP	1
DPT	1
FBLN2	1
PLAC9	1
MT2A	1
PCOLCE	1
COL6A2	1
PCOLCE2	1
C1S	1
THBS2	1
COL14A1	1
LHFPL6	1
AEBP1	1
SPRY1	1
COL6A3	1
UACA	1
POSTN	1
IGFBP3	1
COL6A1	1
CCDC80	1
CST3	1
FBLN1	1
NNMT	1
CD9	1
IGFBP4	1
COL4A1	1
S100A4	1
PDGFRB	1
COL18A1	1
FMOD	1
ACTA2	2
MYL9	2
HSPA1A	2
PPP1R14A	2
CRYAB	2
CTGF	2
MFAP4	2
HSPA1B	2
NEXN	2
HSPB1	2
FLNA	2
CNN1	2
MYH10	2
MCAM	2
CRIM1	2
ATF3	2
SYNPO2	2
GEM	2
TNFRSF12A	2
ACTB	2
TPM1	2
PDLIM7	2
ITGA8	2
ACTG2	2
PXDC1	2
ACTN4	2
ACTN1	2
ARID5B	2
WTIP	2
DNAJB4	2
LMCD1	2
ID4	2
KRT8	2
PDLIM3	2
BCAM	2
RAB32	2
HSP90AA1	2
ESAM	2
GJA1	2
SOST	2
FBXO32	2
TCEAL4	2
TINAGL1	2
CAVIN1	2
MBNL1	2
TAGLN	3
TPM2	3
C11orf96	3
CSRP1	3
RAMP1	3
FILIP1L	3
DSTN	3
MYH11	3
RGS5	3
CALD1	3
PPP1R12B	3
PLN	3
NDUFA4	3
SPINT2	3
VIM	3
HSPB7	3
C12orf75	3
MBNL1-AS1	3
MYL6	3
LPP	3
MAP1B	3
CAVIN3	3
STK38L	3
ADIRF	3
ACTC1	3
PDLIM5	3
SORBS2	3
CSRP2	3
TNS1	3
SOD3	3
MYLK	3
RPLP1	3
ASPN	4
HSPA5	4
TNFRSF11B	4
SERPINE1	4
KRT18	4
KRT17	4
COL8A1	4
