# Supplementary material for: Circulating Monocytes Act as a Common Trigger for the Calcification Paradox of Osteoporosis and Carotid Atherosclerosis via TGFB1-SP1 and TNFSF10-NFKB1 Axis
Source: Front Endocrinol (Lausanne). 2022 Jul 22;13:944751. doi: 10.3389/fendo.2022.944751 (PMC9354531; doi:10.3389/fendo.2022.944751)
Supplement: Supplementary file 5 [file Table_5.xlsx]

## Sheet: Sheet1
Supplementary table 5 LR interaction in osteoporosis
ligand	receptor	cell_from_mean_exprs	cell_from	cell_to_mean_exprs	cell_to	comm_type
CTGF	ITGAM	1.2262	9	1.81376	5	growth factor
CTGF	ITGAM	1.18672	6	1.81376	5	growth factor
CTGF	ITGAM	1.04773	2	1.81376	5	growth factor
CTGF	ITGB2	1.2262	9	1.52329	5	growth factor
CTGF	ITGB2	1.2262	9	1.55751	3	growth factor
CTGF	ITGB2	1.2262	9	1.04037	7	growth factor
CTGF	ITGB2	1.18672	6	1.52329	5	growth factor
CTGF	ITGB2	1.18672	6	1.55751	3	growth factor
CTGF	ITGB2	1.18672	6	1.04037	7	growth factor
CTGF	ITGB2	1.04773	2	1.52329	5	growth factor
CTGF	ITGB2	1.04773	2	1.55751	3	growth factor
CTGF	ITGB2	1.04773	2	1.04037	7	growth factor
FGF7	FGFR1	1.10458	1	1.95018	9	growth factor
FGF7	FGFR1	1.10458	1	1.10827	1	growth factor
FGF7	FGFR1	1.10458	1	1.24564	6	growth factor
FGF7	FGFR1	1.10458	1	1.15222	2	growth factor
FGF7	FGFR1	1.31853	6	1.95018	9	growth factor
FGF7	FGFR1	1.31853	6	1.10827	1	growth factor
FGF7	FGFR1	1.31853	6	1.24564	6	growth factor
FGF7	FGFR1	1.31853	6	1.15222	2	growth factor
FGF7	FGFR1	1.36526	2	1.95018	9	growth factor
FGF7	FGFR1	1.36526	2	1.10827	1	growth factor
FGF7	FGFR1	1.36526	2	1.24564	6	growth factor
FGF7	FGFR1	1.36526	2	1.15222	2	growth factor
FGF7	FGFR1	1.01119	15	1.95018	9	growth factor
FGF7	FGFR1	1.01119	15	1.10827	1	growth factor
FGF7	FGFR1	1.01119	15	1.24564	6	growth factor
FGF7	FGFR1	1.01119	15	1.15222	2	growth factor
FGF7	NRP1	1.10458	1	1.07561	3	growth factor
FGF7	NRP1	1.10458	1	0.9898	6	growth factor
FGF7	NRP1	1.10458	1	1.03274	2	growth factor
FGF7	NRP1	1.31853	6	1.07561	3	growth factor
FGF7	NRP1	1.31853	6	0.9898	6	growth factor
FGF7	NRP1	1.31853	6	1.03274	2	growth factor
FGF7	NRP1	1.36526	2	1.07561	3	growth factor
FGF7	NRP1	1.36526	2	0.9898	6	growth factor
FGF7	NRP1	1.36526	2	1.03274	2	growth factor
FGF7	NRP1	1.01119	15	1.07561	3	growth factor
FGF7	NRP1	1.01119	15	0.9898	6	growth factor
FGF7	NRP1	1.01119	15	1.03274	2	growth factor
IGFBP4	FZD8	1.14448	1	1.89691	9	growth factor
IGFBP4	FZD8	1.14448	1	1.01272	6	growth factor
IGFBP4	FZD8	1.14448	1	1.12563	2	growth factor
IGFBP4	FZD8	1.81687	6	1.89691	9	growth factor
IGFBP4	FZD8	1.81687	6	1.01272	6	growth factor
IGFBP4	FZD8	1.81687	6	1.12563	2	growth factor
IGFBP4	FZD8	1.54181	2	1.89691	9	growth factor
IGFBP4	FZD8	1.54181	2	1.01272	6	growth factor
IGFBP4	FZD8	1.54181	2	1.12563	2	growth factor
IGFBP4	FZD8	1.62206	15	1.89691	9	growth factor
IGFBP4	FZD8	1.62206	15	1.01272	6	growth factor
IGFBP4	FZD8	1.62206	15	1.12563	2	growth factor
PGF	NRP1	1.22362	1	1.07561	3	growth factor
PGF	NRP1	1.22362	1	0.9898	6	growth factor
PGF	NRP1	1.22362	1	1.03274	2	growth factor
PGF	NRP1	1.15591	6	1.07561	3	growth factor
PGF	NRP1	1.15591	6	0.9898	6	growth factor
PGF	NRP1	1.15591	6	1.03274	2	growth factor
PGF	NRP1	1.26524	2	1.07561	3	growth factor
PGF	NRP1	1.26524	2	0.9898	6	growth factor
PGF	NRP1	1.26524	2	1.03274	2	growth factor
PGF	NRP1	1.10798	4	1.07561	3	growth factor
PGF	NRP1	1.10798	4	0.9898	6	growth factor
PGF	NRP1	1.10798	4	1.03274	2	growth factor
PGF	NRP2	1.22362	1	2.64382	9	growth factor
PGF	NRP2	1.15591	6	2.64382	9	growth factor
PGF	NRP2	1.26524	2	2.64382	9	growth factor
PGF	NRP2	1.10798	4	2.64382	9	growth factor
TGFB1	CXCR4	1.26728	9	1.34093	0	growth factor
TGFB1	CXCR4	1.26728	9	1.85797	11	growth factor
TGFB1	CXCR4	1.26728	9	1.17922	12	growth factor
TGFB1	CXCR4	1.26728	9	1.14349	18	growth factor
TGFB1	CXCR4	1.26728	9	1.56766	19	growth factor
TGFB1	CXCR4	1.23059	5	1.34093	0	growth factor
TGFB1	CXCR4	1.23059	5	1.85797	11	growth factor
TGFB1	CXCR4	1.23059	5	1.17922	12	growth factor
TGFB1	CXCR4	1.23059	5	1.14349	18	growth factor
TGFB1	CXCR4	1.23059	5	1.56766	19	growth factor
TGFB1	CXCR4	1.17473	7	1.34093	0	growth factor
TGFB1	CXCR4	1.17473	7	1.85797	11	growth factor
TGFB1	CXCR4	1.17473	7	1.17922	12	growth factor
TGFB1	CXCR4	1.17473	7	1.14349	18	growth factor
TGFB1	CXCR4	1.17473	7	1.56766	19	growth factor
TGFB1	ENG	1.26728	9	1.2583	6	growth factor
TGFB1	ENG	1.26728	9	1.21483	2	growth factor
TGFB1	ENG	1.23059	5	1.2583	6	growth factor
TGFB1	ENG	1.23059	5	1.21483	2	growth factor
TGFB1	ENG	1.17473	7	1.2583	6	growth factor
TGFB1	ENG	1.17473	7	1.21483	2	growth factor
TGFB1	ITGAV	1.26728	9	1.24604	6	growth factor
TGFB1	ITGAV	1.26728	9	0.981485	2	growth factor
TGFB1	ITGAV	1.23059	5	1.24604	6	growth factor
TGFB1	ITGAV	1.23059	5	0.981485	2	growth factor
TGFB1	ITGAV	1.17473	7	1.24604	6	growth factor
TGFB1	ITGAV	1.17473	7	0.981485	2	growth factor
TGFB1	SDC2	1.26728	9	1.56716	9	growth factor
TGFB1	SDC2	1.26728	9	1.80217	3	growth factor
TGFB1	SDC2	1.23059	5	1.56716	9	growth factor
TGFB1	SDC2	1.23059	5	1.80217	3	growth factor
TGFB1	SDC2	1.17473	7	1.56716	9	growth factor
TGFB1	SDC2	1.17473	7	1.80217	3	growth factor
TGFB1	TGFBR3	1.26728	9	1.24891	2	growth factor
TGFB1	TGFBR3	1.23059	5	1.24891	2	growth factor
TGFB1	TGFBR3	1.17473	7	1.24891	2	growth factor
VEGFB	NRP1	1.15134	0	1.07561	3	growth factor
VEGFB	NRP1	1.15134	0	0.9898	6	growth factor
VEGFB	NRP1	1.15134	0	1.03274	2	growth factor
VEGFB	NRP1	1.0454	11	1.07561	3	growth factor
VEGFB	NRP1	1.0454	11	0.9898	6	growth factor
VEGFB	NRP1	1.0454	11	1.03274	2	growth factor
VEGFC	NRP2	1.29713	2	2.64382	9	growth factor
ADAM28	ITGA4	1.31726	1	1.0124	10	other
ADAM28	ITGA4	1.31726	1	3.24499	19	other
ADAM28	ITGA4	1.23685	6	1.0124	10	other
ADAM28	ITGA4	1.23685	6	3.24499	19	other
ADAM28	ITGA4	1.1127	2	1.0124	10	other
ADAM28	ITGA4	1.1127	2	3.24499	19	other
ADAM28	ITGA4	1.35838	4	1.0124	10	other
ADAM28	ITGA4	1.35838	4	3.24499	19	other
ADAM9	ITGAV	1.70313	3	1.24604	6	other
ADAM9	ITGAV	1.70313	3	0.981485	2	other
ADAM9	ITGB5	1.70313	3	1.188	6	other
ADAM9	ITGB5	1.70313	3	1.40853	2	other
ANXA1	FPR1	1.29466	9	2.43834	5	other
ANXA1	FPR1	1.42105	5	2.43834	5	other
ANXA1	FPR1	1.05793	3	2.43834	5	other
ANXA1	FPR1	1.09283	7	2.43834	5	other
ANXA1	FPR1	1.08616	13	2.43834	5	other
ANXA1	FPR3	1.29466	9	2.26391	3	other
ANXA1	FPR3	1.42105	5	2.26391	3	other
ANXA1	FPR3	1.05793	3	2.26391	3	other
ANXA1	FPR3	1.09283	7	2.26391	3	other
ANXA1	FPR3	1.08616	13	2.26391	3	other
APOB	ITGAM	1.09576	6	1.81376	5	other
APOB	ITGAM	1.49109	2	1.81376	5	other
APOB	ITGB2	1.09576	6	1.52329	5	other
APOB	ITGB2	1.09576	6	1.55751	3	other
APOB	ITGB2	1.09576	6	1.04037	7	other
APOB	ITGB2	1.49109	2	1.52329	5	other
APOB	ITGB2	1.49109	2	1.55751	3	other
APOB	ITGB2	1.49109	2	1.04037	7	other
BGN	LY96	1.9373	9	2.06147	3	other
BGN	LY96	1.12417	1	2.06147	3	other
BGN	LY96	1.4726	6	2.06147	3	other
BGN	LY96	1.2529	2	2.06147	3	other
BGN	LY96	1.50926	15	2.06147	3	other
BGN	TLR4	1.9373	9	1.44148	3	other
BGN	TLR4	1.12417	1	1.44148	3	other
BGN	TLR4	1.4726	6	1.44148	3	other
BGN	TLR4	1.2529	2	1.44148	3	other
BGN	TLR4	1.50926	15	1.44148	3	other
C1QA	CD93	3.09666	3	2.00715	5	other
CALM3	ABCA1	1.93878	3	1.52316	3	other
CALM3	MYLK	1.93878	3	1.19406	6	other
CALM3	MYLK	1.93878	3	1.06392	2	other
CALM3	SELL	1.93878	3	1.27445	5	other
CALM3	SELL	1.93878	3	1.7707	0	other
CALM3	SELL	1.93878	3	1.45843	11	other
CALM3	SELL	1.93878	3	1.36232	18	other
CD14	ITGA4	2.41214	5	1.0124	10	other
CD14	ITGA4	2.41214	5	3.24499	19	other
CD14	ITGA4	2.01479	3	1.0124	10	other
CD14	ITGA4	2.01479	3	3.24499	19	other
CFH	ITGAM	1.43255	9	1.81376	5	other
CFH	ITGAM	1.19232	1	1.81376	5	other
CFH	ITGAM	1.44059	6	1.81376	5	other
CFH	ITGAM	1.43914	2	1.81376	5	other
CFH	ITGAM	1.33346	15	1.81376	5	other
CFH	SELL	1.43255	9	1.27445	5	other
CFH	SELL	1.43255	9	1.7707	0	other
CFH	SELL	1.43255	9	1.45843	11	other
CFH	SELL	1.43255	9	1.36232	18	other
CFH	SELL	1.19232	1	1.27445	5	other
CFH	SELL	1.19232	1	1.7707	0	other
CFH	SELL	1.19232	1	1.45843	11	other
CFH	SELL	1.19232	1	1.36232	18	other
CFH	SELL	1.44059	6	1.27445	5	other
CFH	SELL	1.44059	6	1.7707	0	other
CFH	SELL	1.44059	6	1.45843	11	other
CFH	SELL	1.44059	6	1.36232	18	other
CFH	SELL	1.43914	2	1.27445	5	other
CFH	SELL	1.43914	2	1.7707	0	other
CFH	SELL	1.43914	2	1.45843	11	other
CFH	SELL	1.43914	2	1.36232	18	other
CFH	SELL	1.33346	15	1.27445	5	other
CFH	SELL	1.33346	15	1.7707	0	other
CFH	SELL	1.33346	15	1.45843	11	other
CFH	SELL	1.33346	15	1.36232	18	other
COL14A1	CD44	1.20858	1	1.74542	5	other
COL14A1	CD44	1.20858	1	1.00126	0	other
COL14A1	CD44	1.20858	1	1.16401	3	other
COL14A1	CD44	1.20858	1	0.983245	7	other
COL14A1	CD44	1.20858	1	1.33612	8	other
COL14A1	CD44	1.55913	6	1.74542	5	other
COL14A1	CD44	1.55913	6	1.00126	0	other
COL14A1	CD44	1.55913	6	1.16401	3	other
COL14A1	CD44	1.55913	6	0.983245	7	other
COL14A1	CD44	1.55913	6	1.33612	8	other
COL14A1	CD44	1.66521	2	1.74542	5	other
COL14A1	CD44	1.66521	2	1.00126	0	other
COL14A1	CD44	1.66521	2	1.16401	3	other
COL14A1	CD44	1.66521	2	0.983245	7	other
COL14A1	CD44	1.66521	2	1.33612	8	other
COL14A1	CD44	1.52341	15	1.74542	5	other
COL14A1	CD44	1.52341	15	1.00126	0	other
COL14A1	CD44	1.52341	15	1.16401	3	other
COL14A1	CD44	1.52341	15	0.983245	7	other
COL14A1	CD44	1.52341	15	1.33612	8	other
COL1A1	CD36	1.41777	9	1.22181	5	other
COL1A1	CD36	1.41777	9	0.918187	14	other
COL1A1	CD36	1.41777	9	1.27297	10	other
COL1A1	CD36	1.41777	9	1.77294	3	other
COL1A1	CD36	1.2714	1	1.22181	5	other
COL1A1	CD36	1.2714	1	0.918187	14	other
COL1A1	CD36	1.2714	1	1.27297	10	other
COL1A1	CD36	1.2714	1	1.77294	3	other
COL1A1	CD36	1.81995	6	1.22181	5	other
COL1A1	CD36	1.81995	6	0.918187	14	other
COL1A1	CD36	1.81995	6	1.27297	10	other
COL1A1	CD36	1.81995	6	1.77294	3	other
COL1A1	CD36	1.37785	2	1.22181	5	other
COL1A1	CD36	1.37785	2	0.918187	14	other
COL1A1	CD36	1.37785	2	1.27297	10	other
COL1A1	CD36	1.37785	2	1.77294	3	other
COL1A1	CD36	1.19258	15	1.22181	5	other
COL1A1	CD36	1.19258	15	0.918187	14	other
COL1A1	CD36	1.19258	15	1.27297	10	other
COL1A1	CD36	1.19258	15	1.77294	3	other
COL1A1	CD44	1.41777	9	1.74542	5	other
COL1A1	CD44	1.41777	9	1.00126	0	other
COL1A1	CD44	1.41777	9	1.16401	3	other
COL1A1	CD44	1.41777	9	0.983245	7	other
COL1A1	CD44	1.41777	9	1.33612	8	other
COL1A1	CD44	1.2714	1	1.74542	5	other
COL1A1	CD44	1.2714	1	1.00126	0	other
COL1A1	CD44	1.2714	1	1.16401	3	other
COL1A1	CD44	1.2714	1	0.983245	7	other
COL1A1	CD44	1.2714	1	1.33612	8	other
COL1A1	CD44	1.81995	6	1.74542	5	other
COL1A1	CD44	1.81995	6	1.00126	0	other
COL1A1	CD44	1.81995	6	1.16401	3	other
COL1A1	CD44	1.81995	6	0.983245	7	other
COL1A1	CD44	1.81995	6	1.33612	8	other
COL1A1	CD44	1.37785	2	1.74542	5	other
COL1A1	CD44	1.37785	2	1.00126	0	other
COL1A1	CD44	1.37785	2	1.16401	3	other
COL1A1	CD44	1.37785	2	0.983245	7	other
COL1A1	CD44	1.37785	2	1.33612	8	other
COL1A1	CD44	1.19258	15	1.74542	5	other
COL1A1	CD44	1.19258	15	1.00126	0	other
COL1A1	CD44	1.19258	15	1.16401	3	other
COL1A1	CD44	1.19258	15	0.983245	7	other
COL1A1	CD44	1.19258	15	1.33612	8	other
COL1A1	CD93	1.41777	9	2.00715	5	other
COL1A1	CD93	1.2714	1	2.00715	5	other
COL1A1	CD93	1.81995	6	2.00715	5	other
COL1A1	CD93	1.37785	2	2.00715	5	other
COL1A1	CD93	1.19258	15	2.00715	5	other
COL1A1	DDR2	1.41777	9	1.31492	1	other
COL1A1	DDR2	1.41777	9	1.01445	6	other
COL1A1	DDR2	1.41777	9	1.4509	2	other
COL1A1	DDR2	1.41777	9	1.12679	4	other
COL1A1	DDR2	1.2714	1	1.31492	1	other
COL1A1	DDR2	1.2714	1	1.01445	6	other
COL1A1	DDR2	1.2714	1	1.4509	2	other
COL1A1	DDR2	1.2714	1	1.12679	4	other
COL1A1	DDR2	1.81995	6	1.31492	1	other
COL1A1	DDR2	1.81995	6	1.01445	6	other
COL1A1	DDR2	1.81995	6	1.4509	2	other
COL1A1	DDR2	1.81995	6	1.12679	4	other
COL1A1	DDR2	1.37785	2	1.31492	1	other
COL1A1	DDR2	1.37785	2	1.01445	6	other
COL1A1	DDR2	1.37785	2	1.4509	2	other
COL1A1	DDR2	1.37785	2	1.12679	4	other
COL1A1	DDR2	1.19258	15	1.31492	1	other
COL1A1	DDR2	1.19258	15	1.01445	6	other
COL1A1	DDR2	1.19258	15	1.4509	2	other
COL1A1	DDR2	1.19258	15	1.12679	4	other
COL1A1	ITGA1	1.41777	9	1.15616	1	other
COL1A1	ITGA1	1.41777	9	1.11832	6	other
COL1A1	ITGA1	1.41777	9	1.34119	2	other
COL1A1	ITGA1	1.2714	1	1.15616	1	other
COL1A1	ITGA1	1.2714	1	1.11832	6	other
COL1A1	ITGA1	1.2714	1	1.34119	2	other
COL1A1	ITGA1	1.81995	6	1.15616	1	other
COL1A1	ITGA1	1.81995	6	1.11832	6	other
COL1A1	ITGA1	1.81995	6	1.34119	2	other
COL1A1	ITGA1	1.37785	2	1.15616	1	other
COL1A1	ITGA1	1.37785	2	1.11832	6	other
COL1A1	ITGA1	1.37785	2	1.34119	2	other
COL1A1	ITGA1	1.19258	15	1.15616	1	other
COL1A1	ITGA1	1.19258	15	1.11832	6	other
COL1A1	ITGA1	1.19258	15	1.34119	2	other
COL1A1	ITGAV	1.41777	9	1.24604	6	other
COL1A1	ITGAV	1.41777	9	0.981485	2	other
COL1A1	ITGAV	1.2714	1	1.24604	6	other
COL1A1	ITGAV	1.2714	1	0.981485	2	other
COL1A1	ITGAV	1.81995	6	1.24604	6	other
COL1A1	ITGAV	1.81995	6	0.981485	2	other
COL1A1	ITGAV	1.37785	2	1.24604	6	other
COL1A1	ITGAV	1.37785	2	0.981485	2	other
COL1A1	ITGAV	1.19258	15	1.24604	6	other
COL1A1	ITGAV	1.19258	15	0.981485	2	other
COL1A2	CD36	1.59362	9	1.22181	5	other
COL1A2	CD36	1.59362	9	0.918187	14	other
COL1A2	CD36	1.59362	9	1.27297	10	other
COL1A2	CD36	1.59362	9	1.77294	3	other
COL1A2	CD36	1.32928	1	1.22181	5	other
COL1A2	CD36	1.32928	1	0.918187	14	other
COL1A2	CD36	1.32928	1	1.27297	10	other
COL1A2	CD36	1.32928	1	1.77294	3	other
COL1A2	CD36	1.61712	6	1.22181	5	other
COL1A2	CD36	1.61712	6	0.918187	14	other
COL1A2	CD36	1.61712	6	1.27297	10	other
COL1A2	CD36	1.61712	6	1.77294	3	other
COL1A2	CD36	1.57027	2	1.22181	5	other
COL1A2	CD36	1.57027	2	0.918187	14	other
COL1A2	CD36	1.57027	2	1.27297	10	other
COL1A2	CD36	1.57027	2	1.77294	3	other
COL1A2	CD36	1.44114	15	1.22181	5	other
COL1A2	CD36	1.44114	15	0.918187	14	other
COL1A2	CD36	1.44114	15	1.27297	10	other
COL1A2	CD36	1.44114	15	1.77294	3	other
COL1A2	CD44	1.59362	9	1.74542	5	other
COL1A2	CD44	1.59362	9	1.00126	0	other
COL1A2	CD44	1.59362	9	1.16401	3	other
COL1A2	CD44	1.59362	9	0.983245	7	other
COL1A2	CD44	1.59362	9	1.33612	8	other
COL1A2	CD44	1.32928	1	1.74542	5	other
COL1A2	CD44	1.32928	1	1.00126	0	other
COL1A2	CD44	1.32928	1	1.16401	3	other
COL1A2	CD44	1.32928	1	0.983245	7	other
COL1A2	CD44	1.32928	1	1.33612	8	other
COL1A2	CD44	1.61712	6	1.74542	5	other
COL1A2	CD44	1.61712	6	1.00126	0	other
COL1A2	CD44	1.61712	6	1.16401	3	other
COL1A2	CD44	1.61712	6	0.983245	7	other
COL1A2	CD44	1.61712	6	1.33612	8	other
COL1A2	CD44	1.57027	2	1.74542	5	other
COL1A2	CD44	1.57027	2	1.00126	0	other
COL1A2	CD44	1.57027	2	1.16401	3	other
COL1A2	CD44	1.57027	2	0.983245	7	other
COL1A2	CD44	1.57027	2	1.33612	8	other
COL1A2	CD44	1.44114	15	1.74542	5	other
COL1A2	CD44	1.44114	15	1.00126	0	other
COL1A2	CD44	1.44114	15	1.16401	3	other
COL1A2	CD44	1.44114	15	0.983245	7	other
COL1A2	CD44	1.44114	15	1.33612	8	other
COL1A2	CD93	1.59362	9	2.00715	5	other
COL1A2	CD93	1.32928	1	2.00715	5	other
COL1A2	CD93	1.61712	6	2.00715	5	other
COL1A2	CD93	1.57027	2	2.00715	5	other
COL1A2	CD93	1.44114	15	2.00715	5	other
COL1A2	ITGA1	1.59362	9	1.15616	1	other
COL1A2	ITGA1	1.59362	9	1.11832	6	other
COL1A2	ITGA1	1.59362	9	1.34119	2	other
COL1A2	ITGA1	1.32928	1	1.15616	1	other
COL1A2	ITGA1	1.32928	1	1.11832	6	other
COL1A2	ITGA1	1.32928	1	1.34119	2	other
COL1A2	ITGA1	1.61712	6	1.15616	1	other
COL1A2	ITGA1	1.61712	6	1.11832	6	other
COL1A2	ITGA1	1.61712	6	1.34119	2	other
COL1A2	ITGA1	1.57027	2	1.15616	1	other
COL1A2	ITGA1	1.57027	2	1.11832	6	other
COL1A2	ITGA1	1.57027	2	1.34119	2	other
COL1A2	ITGA1	1.44114	15	1.15616	1	other
COL1A2	ITGA1	1.44114	15	1.11832	6	other
COL1A2	ITGA1	1.44114	15	1.34119	2	other
COL1A2	ITGAV	1.59362	9	1.24604	6	other
COL1A2	ITGAV	1.59362	9	0.981485	2	other
COL1A2	ITGAV	1.32928	1	1.24604	6	other
COL1A2	ITGAV	1.32928	1	0.981485	2	other
COL1A2	ITGAV	1.61712	6	1.24604	6	other
COL1A2	ITGAV	1.61712	6	0.981485	2	other
COL1A2	ITGAV	1.57027	2	1.24604	6	other
COL1A2	ITGAV	1.57027	2	0.981485	2	other
COL1A2	ITGAV	1.44114	15	1.24604	6	other
COL1A2	ITGAV	1.44114	15	0.981485	2	other
COL3A1	DDR2	1.22618	9	1.31492	1	other
COL3A1	DDR2	1.22618	9	1.01445	6	other
COL3A1	DDR2	1.22618	9	1.4509	2	other
COL3A1	DDR2	1.22618	9	1.12679	4	other
COL3A1	DDR2	1.22139	1	1.31492	1	other
COL3A1	DDR2	1.22139	1	1.01445	6	other
COL3A1	DDR2	1.22139	1	1.4509	2	other
COL3A1	DDR2	1.22139	1	1.12679	4	other
COL3A1	DDR2	1.65655	6	1.31492	1	other
COL3A1	DDR2	1.65655	6	1.01445	6	other
COL3A1	DDR2	1.65655	6	1.4509	2	other
COL3A1	DDR2	1.65655	6	1.12679	4	other
COL3A1	DDR2	1.57772	2	1.31492	1	other
COL3A1	DDR2	1.57772	2	1.01445	6	other
COL3A1	DDR2	1.57772	2	1.4509	2	other
COL3A1	DDR2	1.57772	2	1.12679	4	other
COL3A1	DDR2	1.35076	15	1.31492	1	other
COL3A1	DDR2	1.35076	15	1.01445	6	other
COL3A1	DDR2	1.35076	15	1.4509	2	other
COL3A1	DDR2	1.35076	15	1.12679	4	other
COL4A1	CD93	1.56601	6	2.00715	5	other
COL4A1	ITGA1	1.56601	6	1.15616	1	other
COL4A1	ITGA1	1.56601	6	1.11832	6	other
COL4A1	ITGA1	1.56601	6	1.34119	2	other
COL4A1	ITGAV	1.56601	6	1.24604	6	other
COL4A1	ITGAV	1.56601	6	0.981485	2	other
COL4A2	CD93	1.41767	6	2.00715	5	other
COL5A1	ITGA1	1.34521	9	1.15616	1	other
COL5A1	ITGA1	1.34521	9	1.11832	6	other
COL5A1	ITGA1	1.34521	9	1.34119	2	other
COL5A1	ITGA1	1.44164	6	1.15616	1	other
COL5A1	ITGA1	1.44164	6	1.11832	6	other
COL5A1	ITGA1	1.44164	6	1.34119	2	other
COL5A1	ITGA1	1.19171	2	1.15616	1	other
COL5A1	ITGA1	1.19171	2	1.11832	6	other
COL5A1	ITGA1	1.19171	2	1.34119	2	other
COL5A1	SDC3	1.34521	9	1.1977	3	other
COL5A1	SDC3	1.34521	9	1.04891	6	other
COL5A1	SDC3	1.34521	9	1.02791	2	other
COL5A1	SDC3	1.44164	6	1.1977	3	other
COL5A1	SDC3	1.44164	6	1.04891	6	other
COL5A1	SDC3	1.44164	6	1.02791	2	other
COL5A1	SDC3	1.19171	2	1.1977	3	other
COL5A1	SDC3	1.19171	2	1.04891	6	other
COL5A1	SDC3	1.19171	2	1.02791	2	other
COL5A2	ITGA1	1.69523	9	1.15616	1	other
COL5A2	ITGA1	1.69523	9	1.11832	6	other
COL5A2	ITGA1	1.69523	9	1.34119	2	other
COL5A2	ITGA1	1.17819	6	1.15616	1	other
COL5A2	ITGA1	1.17819	6	1.11832	6	other
COL5A2	ITGA1	1.17819	6	1.34119	2	other
COL5A2	ITGA1	0.985902	2	1.15616	1	other
COL5A2	ITGA1	0.985902	2	1.11832	6	other
COL5A2	ITGA1	0.985902	2	1.34119	2	other
COL5A3	SDC3	1.51593	6	1.1977	3	other
COL5A3	SDC3	1.51593	6	1.04891	6	other
COL5A3	SDC3	1.51593	6	1.02791	2	other
COL6A1	ITGA1	1.18146	9	1.15616	1	other
COL6A1	ITGA1	1.18146	9	1.11832	6	other
COL6A1	ITGA1	1.18146	9	1.34119	2	other
COL6A1	ITGA1	1.34215	1	1.15616	1	other
COL6A1	ITGA1	1.34215	1	1.11832	6	other
COL6A1	ITGA1	1.34215	1	1.34119	2	other
COL6A1	ITGA1	1.68121	6	1.15616	1	other
COL6A1	ITGA1	1.68121	6	1.11832	6	other
COL6A1	ITGA1	1.68121	6	1.34119	2	other
COL6A1	ITGA1	1.45053	2	1.15616	1	other
COL6A1	ITGA1	1.45053	2	1.11832	6	other
COL6A1	ITGA1	1.45053	2	1.34119	2	other
COL6A1	ITGA1	1.41341	15	1.15616	1	other
COL6A1	ITGA1	1.41341	15	1.11832	6	other
COL6A1	ITGA1	1.41341	15	1.34119	2	other
COL6A2	ITGA1	1.31823	9	1.15616	1	other
COL6A2	ITGA1	1.31823	9	1.11832	6	other
COL6A2	ITGA1	1.31823	9	1.34119	2	other
COL6A2	ITGA1	1.31323	1	1.15616	1	other
COL6A2	ITGA1	1.31323	1	1.11832	6	other
COL6A2	ITGA1	1.31323	1	1.34119	2	other
COL6A2	ITGA1	1.67616	6	1.15616	1	other
COL6A2	ITGA1	1.67616	6	1.11832	6	other
COL6A2	ITGA1	1.67616	6	1.34119	2	other
COL6A2	ITGA1	1.50759	2	1.15616	1	other
COL6A2	ITGA1	1.50759	2	1.11832	6	other
COL6A2	ITGA1	1.50759	2	1.34119	2	other
COL6A2	ITGA1	1.47345	15	1.15616	1	other
COL6A2	ITGA1	1.47345	15	1.11832	6	other
COL6A2	ITGA1	1.47345	15	1.34119	2	other
COL6A3	ITGA1	0.851942	9	1.15616	1	other
COL6A3	ITGA1	0.851942	9	1.11832	6	other
COL6A3	ITGA1	0.851942	9	1.34119	2	other
COL6A3	ITGA1	1.15435	1	1.15616	1	other
COL6A3	ITGA1	1.15435	1	1.11832	6	other
COL6A3	ITGA1	1.15435	1	1.34119	2	other
COL6A3	ITGA1	1.89578	6	1.15616	1	other
COL6A3	ITGA1	1.89578	6	1.11832	6	other
COL6A3	ITGA1	1.89578	6	1.34119	2	other
COL6A3	ITGA1	1.21754	2	1.15616	1	other
COL6A3	ITGA1	1.21754	2	1.11832	6	other
COL6A3	ITGA1	1.21754	2	1.34119	2	other
COL6A3	ITGA1	1.10132	15	1.15616	1	other
COL6A3	ITGA1	1.10132	15	1.11832	6	other
COL6A3	ITGA1	1.10132	15	1.34119	2	other
COL8A1	ITGA1	3.03699	9	1.15616	1	other
COL8A1	ITGA1	3.03699	9	1.11832	6	other
COL8A1	ITGA1	3.03699	9	1.34119	2	other
CP	SLC40A1	1.39083	1	1.00706	9	other
CP	SLC40A1	1.39083	1	1.54546	3	other
CP	SLC40A1	1.43365	6	1.00706	9	other
CP	SLC40A1	1.43365	6	1.54546	3	other
CP	SLC40A1	1.67318	2	1.00706	9	other
CP	SLC40A1	1.67318	2	1.54546	3	other
CP	SLC40A1	1.59041	15	1.00706	9	other
CP	SLC40A1	1.59041	15	1.54546	3	other
CSF1	CSF1R	1.28613	1	1.31142	5	other
CSF1	CSF1R	1.28613	1	2.39148	3	other
CSF1	CSF1R	1.47074	6	1.31142	5	other
CSF1	CSF1R	1.47074	6	2.39148	3	other
CSF1	CSF1R	1.47958	2	1.31142	5	other
CSF1	CSF1R	1.47958	2	2.39148	3	other
CSF1	CSF1R	0.848682	4	1.31142	5	other
CSF1	CSF1R	0.848682	4	2.39148	3	other
EFEMP2	AQP1	1.3022	6	3.78296	10	other
EFEMP2	AQP1	1.41379	2	3.78296	10	other
EFEMP2	AQP1	1.23033	15	3.78296	10	other
FBN1	ITGAV	1.27219	1	1.24604	6	other
FBN1	ITGAV	1.27219	1	0.981485	2	other
FBN1	ITGAV	1.56653	6	1.24604	6	other
FBN1	ITGAV	1.56653	6	0.981485	2	other
FBN1	ITGAV	1.69015	2	1.24604	6	other
FBN1	ITGAV	1.69015	2	0.981485	2	other
FBN1	ITGAV	1.60005	15	1.24604	6	other
FBN1	ITGAV	1.60005	15	0.981485	2	other
FN1	C5AR1	2.05991	9	1.74029	3	other
FN1	C5AR1	1.59205	6	1.74029	3	other
FN1	C5AR1	1.41564	2	1.74029	3	other
FN1	C5AR1	1.33374	15	1.74029	3	other
FN1	CD44	2.05991	9	1.74542	5	other
FN1	CD44	2.05991	9	1.00126	0	other
FN1	CD44	2.05991	9	1.16401	3	other
FN1	CD44	2.05991	9	0.983245	7	other
FN1	CD44	2.05991	9	1.33612	8	other
FN1	CD44	1.59205	6	1.74542	5	other
FN1	CD44	1.59205	6	1.00126	0	other
FN1	CD44	1.59205	6	1.16401	3	other
FN1	CD44	1.59205	6	0.983245	7	other
FN1	CD44	1.59205	6	1.33612	8	other
FN1	CD44	1.41564	2	1.74542	5	other
FN1	CD44	1.41564	2	1.00126	0	other
FN1	CD44	1.41564	2	1.16401	3	other
FN1	CD44	1.41564	2	0.983245	7	other
FN1	CD44	1.41564	2	1.33612	8	other
FN1	CD44	1.33374	15	1.74542	5	other
FN1	CD44	1.33374	15	1.00126	0	other
FN1	CD44	1.33374	15	1.16401	3	other
FN1	CD44	1.33374	15	0.983245	7	other
FN1	CD44	1.33374	15	1.33612	8	other
FN1	CD79A	2.05991	9	4.68991	12	other
FN1	CD79A	2.05991	9	4.82834	19	other
FN1	CD79A	1.59205	6	4.68991	12	other
FN1	CD79A	1.59205	6	4.82834	19	other
FN1	CD79A	1.41564	2	4.68991	12	other
FN1	CD79A	1.41564	2	4.82834	19	other
FN1	CD79A	1.33374	15	4.68991	12	other
FN1	CD79A	1.33374	15	4.82834	19	other
FN1	ITGA4	2.05991	9	1.0124	10	other
FN1	ITGA4	2.05991	9	3.24499	19	other
FN1	ITGA4	1.59205	6	1.0124	10	other
FN1	ITGA4	1.59205	6	3.24499	19	other
FN1	ITGA4	1.41564	2	1.0124	10	other
FN1	ITGA4	1.41564	2	3.24499	19	other
FN1	ITGA4	1.33374	15	1.0124	10	other
FN1	ITGA4	1.33374	15	3.24499	19	other
FN1	ITGAV	2.05991	9	1.24604	6	other
FN1	ITGAV	2.05991	9	0.981485	2	other
FN1	ITGAV	1.59205	6	1.24604	6	other
FN1	ITGAV	1.59205	6	0.981485	2	other
FN1	ITGAV	1.41564	2	1.24604	6	other
FN1	ITGAV	1.41564	2	0.981485	2	other
FN1	ITGAV	1.33374	15	1.24604	6	other
FN1	ITGAV	1.33374	15	0.981485	2	other
FN1	PLAUR	2.05991	9	0.942101	3	other
FN1	PLAUR	1.59205	6	0.942101	3	other
FN1	PLAUR	1.41564	2	0.942101	3	other
FN1	PLAUR	1.33374	15	0.942101	3	other
FN1	SDC2	2.05991	9	1.56716	9	other
FN1	SDC2	2.05991	9	1.80217	3	other
FN1	SDC2	1.59205	6	1.56716	9	other
FN1	SDC2	1.59205	6	1.80217	3	other
FN1	SDC2	1.41564	2	1.56716	9	other
FN1	SDC2	1.41564	2	1.80217	3	other
FN1	SDC2	1.33374	15	1.56716	9	other
FN1	SDC2	1.33374	15	1.80217	3	other
GZMB	PGRMC1	2.08939	0	1.1408	6	other
GZMB	PGRMC1	2.08939	0	1.37123	2	other
GZMB	PGRMC1	2.08939	0	1.40078	15	other
GZMB	PGRMC1	1.27446	18	1.1408	6	other
GZMB	PGRMC1	1.27446	18	1.37123	2	other
GZMB	PGRMC1	1.27446	18	1.40078	15	other
HEBP1	FPR3	1.33789	10	2.26391	3	other
HSPA1A	TLR4	1.04865	3	1.44148	3	other
HSPA1A	TLR4	1.07446	2	1.44148	3	other
HSPA1A	TLR4	1.00183	13	1.44148	3	other
IBSP	ITGAV	4.56886	9	1.24604	6	other
IBSP	ITGAV	4.56886	9	0.981485	2	other
ICAM3	ITGAL	1.21861	5	1.857	7	other
ICAM3	ITGAL	1.49271	7	1.857	7	other
ICAM3	ITGAL	1.2737	8	1.857	7	other
ICAM3	ITGAL	1.11367	12	1.857	7	other
ICAM3	ITGAL	1.55282	19	1.857	7	other
ICAM3	ITGB2	1.21861	5	1.52329	5	other
ICAM3	ITGB2	1.21861	5	1.55751	3	other
ICAM3	ITGB2	1.21861	5	1.04037	7	other
ICAM3	ITGB2	1.49271	7	1.52329	5	other
ICAM3	ITGB2	1.49271	7	1.55751	3	other
ICAM3	ITGB2	1.49271	7	1.04037	7	other
ICAM3	ITGB2	1.2737	8	1.52329	5	other
ICAM3	ITGB2	1.2737	8	1.55751	3	other
ICAM3	ITGB2	1.2737	8	1.04037	7	other
ICAM3	ITGB2	1.11367	12	1.52329	5	other
ICAM3	ITGB2	1.11367	12	1.55751	3	other
ICAM3	ITGB2	1.11367	12	1.04037	7	other
ICAM3	ITGB2	1.55282	19	1.52329	5	other
ICAM3	ITGB2	1.55282	19	1.55751	3	other
ICAM3	ITGB2	1.55282	19	1.04037	7	other
ITGB3BP	ITGB5	1.56101	11	1.188	6	other
ITGB3BP	ITGB5	1.56101	11	1.40853	2	other
KITLG	EPOR	1.20327	1	2.03907	10	other
KITLG	EPOR	1.20327	1	0.940962	16	other
KITLG	EPOR	1.40297	6	2.03907	10	other
KITLG	EPOR	1.40297	6	0.940962	16	other
KITLG	EPOR	1.46617	2	2.03907	10	other
KITLG	EPOR	1.46617	2	0.940962	16	other
KITLG	EPOR	1.15269	15	2.03907	10	other
KITLG	EPOR	1.15269	15	0.940962	16	other
LAMA4	ITGAV	1.04763	1	1.24604	6	other
LAMA4	ITGAV	1.04763	1	0.981485	2	other
LAMA4	ITGAV	1.3912	6	1.24604	6	other
LAMA4	ITGAV	1.3912	6	0.981485	2	other
LAMA4	ITGAV	1.43251	2	1.24604	6	other
LAMA4	ITGAV	1.43251	2	0.981485	2	other
LAMA4	ITGAV	1.22882	15	1.24604	6	other
LAMA4	ITGAV	1.22882	15	0.981485	2	other
LAMB1	ITGA1	1.17786	1	1.15616	1	other
LAMB1	ITGA1	1.17786	1	1.11832	6	other
LAMB1	ITGA1	1.17786	1	1.34119	2	other
LAMB1	ITGA1	1.44663	6	1.15616	1	other
LAMB1	ITGA1	1.44663	6	1.11832	6	other
LAMB1	ITGA1	1.44663	6	1.34119	2	other
LAMB1	ITGA1	1.41648	2	1.15616	1	other
LAMB1	ITGA1	1.41648	2	1.11832	6	other
LAMB1	ITGA1	1.41648	2	1.34119	2	other
LAMB1	ITGAV	1.17786	1	1.24604	6	other
LAMB1	ITGAV	1.17786	1	0.981485	2	other
LAMB1	ITGAV	1.44663	6	1.24604	6	other
LAMB1	ITGAV	1.44663	6	0.981485	2	other
LAMB1	ITGAV	1.41648	2	1.24604	6	other
LAMB1	ITGAV	1.41648	2	0.981485	2	other
LAMC1	ITGA1	1.4287	6	1.15616	1	other
LAMC1	ITGA1	1.4287	6	1.11832	6	other
LAMC1	ITGA1	1.4287	6	1.34119	2	other
LAMC1	ITGA1	1.36911	2	1.15616	1	other
LAMC1	ITGA1	1.36911	2	1.11832	6	other
LAMC1	ITGA1	1.36911	2	1.34119	2	other
LAMC1	ITGAV	1.4287	6	1.24604	6	other
LAMC1	ITGAV	1.4287	6	0.981485	2	other
LAMC1	ITGAV	1.36911	2	1.24604	6	other
LAMC1	ITGAV	1.36911	2	0.981485	2	other
LPL	CD44	1.20499	1	1.74542	5	other
LPL	CD44	1.20499	1	1.00126	0	other
LPL	CD44	1.20499	1	1.16401	3	other
LPL	CD44	1.20499	1	0.983245	7	other
LPL	CD44	1.20499	1	1.33612	8	other
LPL	CD44	1.17125	6	1.74542	5	other
LPL	CD44	1.17125	6	1.00126	0	other
LPL	CD44	1.17125	6	1.16401	3	other
LPL	CD44	1.17125	6	0.983245	7	other
LPL	CD44	1.17125	6	1.33612	8	other
LPL	CD44	1.61472	2	1.74542	5	other
LPL	CD44	1.61472	2	1.00126	0	other
LPL	CD44	1.61472	2	1.16401	3	other
LPL	CD44	1.61472	2	0.983245	7	other
LPL	CD44	1.61472	2	1.33612	8	other
LPL	CD44	1.35534	15	1.74542	5	other
LPL	CD44	1.35534	15	1.00126	0	other
LPL	CD44	1.35534	15	1.16401	3	other
LPL	CD44	1.35534	15	0.983245	7	other
LPL	CD44	1.35534	15	1.33612	8	other
LTBP1	ITGB5	2.43296	9	1.188	6	other
LTBP1	ITGB5	2.43296	9	1.40853	2	other
LTB	CD40	2.78246	8	1.7461	12	other
LTB	CD40	3.11403	12	1.7461	12	other
LTB	CD40	2.26369	19	1.7461	12	other
LTF	TFRC	3.32759	13	3.06852	10	other
LTF	TFRC	3.32759	13	2.81684	16	other
LY86	CD180	1.76881	5	1.426	0	other
LY86	CD180	1.76881	5	1.14612	11	other
LY86	CD180	1.47123	3	1.426	0	other
LY86	CD180	1.47123	3	1.14612	11	other
LYZ	ITGAL	2.72707	5	1.857	7	other
LYZ	ITGAL	1.40803	14	1.857	7	other
LYZ	ITGAL	1.60523	3	1.857	7	other
MDK	ITGA4	1.12993	1	1.0124	10	other
MDK	ITGA4	1.12993	1	3.24499	19	other
MDK	ITGA4	1.56068	6	1.0124	10	other
MDK	ITGA4	1.56068	6	3.24499	19	other
MDK	ITGA4	1.72898	2	1.0124	10	other
MDK	ITGA4	1.72898	2	3.24499	19	other
MDK	ITGA4	1.59585	15	1.0124	10	other
MDK	ITGA4	1.59585	15	3.24499	19	other
MDK	SDC3	1.12993	1	1.1977	3	other
MDK	SDC3	1.12993	1	1.04891	6	other
MDK	SDC3	1.12993	1	1.02791	2	other
MDK	SDC3	1.56068	6	1.1977	3	other
MDK	SDC3	1.56068	6	1.04891	6	other
MDK	SDC3	1.56068	6	1.02791	2	other
MDK	SDC3	1.72898	2	1.1977	3	other
MDK	SDC3	1.72898	2	1.04891	6	other
MDK	SDC3	1.72898	2	1.02791	2	other
MDK	SDC3	1.59585	15	1.1977	3	other
MDK	SDC3	1.59585	15	1.04891	6	other
MDK	SDC3	1.59585	15	1.02791	2	other
MMP2	SDC2	1.35078	9	1.56716	9	other
MMP2	SDC2	1.35078	9	1.80217	3	other
MMP2	SDC2	1.01916	1	1.56716	9	other
MMP2	SDC2	1.01916	1	1.80217	3	other
MMP2	SDC2	1.41838	6	1.56716	9	other
MMP2	SDC2	1.41838	6	1.80217	3	other
MMP2	SDC2	1.56755	2	1.56716	9	other
MMP2	SDC2	1.56755	2	1.80217	3	other
MMP2	SDC2	1.23345	15	1.56716	9	other
MMP2	SDC2	1.23345	15	1.80217	3	other
MMP9	CD44	3.61317	13	1.74542	5	other
MMP9	CD44	3.61317	13	1.00126	0	other
MMP9	CD44	3.61317	13	1.16401	3	other
MMP9	CD44	3.61317	13	0.983245	7	other
MMP9	CD44	3.61317	13	1.33612	8	other
MMP9	ITGAM	3.61317	13	1.81376	5	other
MMP9	ITGB2	3.61317	13	1.52329	5	other
MMP9	ITGB2	3.61317	13	1.55751	3	other
MMP9	ITGB2	3.61317	13	1.04037	7	other
NCAM1	FGFR1	4.56729	9	1.95018	9	other
NCAM1	FGFR1	4.56729	9	1.10827	1	other
NCAM1	FGFR1	4.56729	9	1.24564	6	other
NCAM1	FGFR1	4.56729	9	1.15222	2	other
NCAM1	GFRA1	4.56729	9	1.00764	1	other
NCAM1	GFRA1	4.56729	9	1.19089	6	other
NCAM1	GFRA1	4.56729	9	1.38744	2	other
NCAM1	GFRA1	4.56729	9	1.26674	15	other
NID1	ITGAV	1.06095	1	1.24604	6	other
NID1	ITGAV	1.06095	1	0.981485	2	other
NID1	ITGAV	1.35271	6	1.24604	6	other
NID1	ITGAV	1.35271	6	0.981485	2	other
NID1	ITGAV	1.56505	2	1.24604	6	other
NID1	ITGAV	1.56505	2	0.981485	2	other
NID1	ITGAV	1.15815	15	1.24604	6	other
NID1	ITGAV	1.15815	15	0.981485	2	other
PKM	CD44	1.49883	5	1.74542	5	other
PKM	CD44	1.49883	5	1.00126	0	other
PKM	CD44	1.49883	5	1.16401	3	other
PKM	CD44	1.49883	5	0.983245	7	other
PKM	CD44	1.49883	5	1.33612	8	other
PKM	CD44	1.08596	3	1.74542	5	other
PKM	CD44	1.08596	3	1.00126	0	other
PKM	CD44	1.08596	3	1.16401	3	other
PKM	CD44	1.08596	3	0.983245	7	other
PKM	CD44	1.08596	3	1.33612	8	other
PKM	CD44	1.20768	11	1.74542	5	other
PKM	CD44	1.20768	11	1.00126	0	other
PKM	CD44	1.20768	11	1.16401	3	other
PKM	CD44	1.20768	11	0.983245	7	other
PKM	CD44	1.20768	11	1.33612	8	other
PLTP	ABCA1	2.15915	3	1.52316	3	other
PROC	ITGAM	1.77249	0	1.81376	5	other
PROC	ITGB2	1.77249	0	1.52329	5	other
PROC	ITGB2	1.77249	0	1.55751	3	other
PROC	ITGB2	1.77249	0	1.04037	7	other
RARRES2	CMKLR1	0.829829	1	1.65786	3	other
RARRES2	CMKLR1	1.45102	6	1.65786	3	other
RARRES2	CMKLR1	1.61452	2	1.65786	3	other
RARRES2	CMKLR1	1.37589	15	1.65786	3	other
RSPO1	FZD8	0.983473	6	1.89691	9	other
RSPO1	FZD8	0.983473	6	1.01272	6	other
RSPO1	FZD8	0.983473	6	1.12563	2	other
RSPO1	FZD8	1.06653	2	1.89691	9	other
RSPO1	FZD8	1.06653	2	1.01272	6	other
RSPO1	FZD8	1.06653	2	1.12563	2	other
S100A8	TLR4	2.1636	5	1.44148	3	other
S100A8	TLR4	1.21266	14	1.44148	3	other
S100A8	TLR4	3.04602	13	1.44148	3	other
S100A8	TLR4	1.92694	18	1.44148	3	other
S100A9	TLR4	2.33625	5	1.44148	3	other
S100A9	TLR4	1.21269	14	1.44148	3	other
S100A9	TLR4	2.77173	13	1.44148	3	other
S100A9	TLR4	1.74619	18	1.44148	3	other
SELPLG	ITGAM	1.57133	0	1.81376	5	other
SELPLG	ITGAM	1.20668	18	1.81376	5	other
SELPLG	ITGB2	1.57133	0	1.52329	5	other
SELPLG	ITGB2	1.57133	0	1.55751	3	other
SELPLG	ITGB2	1.57133	0	1.04037	7	other
SELPLG	ITGB2	1.20668	18	1.52329	5	other
SELPLG	ITGB2	1.20668	18	1.55751	3	other
SELPLG	ITGB2	1.20668	18	1.04037	7	other
SELPLG	SELL	1.57133	0	1.27445	5	other
SELPLG	SELL	1.57133	0	1.7707	0	other
SELPLG	SELL	1.57133	0	1.45843	11	other
SELPLG	SELL	1.57133	0	1.36232	18	other
SELPLG	SELL	1.20668	18	1.27445	5	other
SELPLG	SELL	1.20668	18	1.7707	0	other
SELPLG	SELL	1.20668	18	1.45843	11	other
SELPLG	SELL	1.20668	18	1.36232	18	other
SEMA6D	TREM2	0.974571	2	2.8604	3	other
SEMA6D	TYROBP	0.974571	2	1.99395	5	other
SEMA6D	TYROBP	0.974571	2	2.18098	3	other
SEMA6D	TYROBP	0.974571	2	1.14743	13	other
SLPI	CD4	1.31002	2	1.30207	3	other
SPON2	ITGAM	0.898024	6	1.81376	5	other
SPON2	ITGAM	1.04345	2	1.81376	5	other
SPON2	ITGB2	0.898024	6	1.52329	5	other
SPON2	ITGB2	0.898024	6	1.55751	3	other
SPON2	ITGB2	0.898024	6	1.04037	7	other
SPON2	ITGB2	1.04345	2	1.52329	5	other
SPON2	ITGB2	1.04345	2	1.55751	3	other
SPON2	ITGB2	1.04345	2	1.04037	7	other
SPP1	CD44	1.49185	9	1.74542	5	other
SPP1	CD44	1.49185	9	1.00126	0	other
SPP1	CD44	1.49185	9	1.16401	3	other
SPP1	CD44	1.49185	9	0.983245	7	other
SPP1	CD44	1.49185	9	1.33612	8	other
SPP1	CD44	1.80252	3	1.74542	5	other
SPP1	CD44	1.80252	3	1.00126	0	other
SPP1	CD44	1.80252	3	1.16401	3	other
SPP1	CD44	1.80252	3	0.983245	7	other
SPP1	CD44	1.80252	3	1.33612	8	other
SPP1	ITGA4	1.49185	9	1.0124	10	other
SPP1	ITGA4	1.49185	9	3.24499	19	other
SPP1	ITGA4	1.80252	3	1.0124	10	other
SPP1	ITGA4	1.80252	3	3.24499	19	other
SPP1	ITGAV	1.49185	9	1.24604	6	other
SPP1	ITGAV	1.49185	9	0.981485	2	other
SPP1	ITGAV	1.80252	3	1.24604	6	other
SPP1	ITGAV	1.80252	3	0.981485	2	other
TF	TFR2	1.33809	1	2.74297	10	other
TF	TFR2	1.33809	1	2.18633	16	other
TF	TFR2	1.16779	6	2.74297	10	other
TF	TFR2	1.16779	6	2.18633	16	other
TF	TFR2	1.66724	2	2.74297	10	other
TF	TFR2	1.66724	2	2.18633	16	other
TF	TFR2	1.53783	15	2.74297	10	other
TF	TFR2	1.53783	15	2.18633	16	other
TF	TFRC	1.33809	1	3.06852	10	other
TF	TFRC	1.33809	1	2.81684	16	other
TF	TFRC	1.16779	6	3.06852	10	other
TF	TFRC	1.16779	6	2.81684	16	other
TF	TFRC	1.66724	2	3.06852	10	other
TF	TFRC	1.66724	2	2.81684	16	other
TF	TFRC	1.53783	15	3.06852	10	other
TF	TFRC	1.53783	15	2.81684	16	other
THBS1	CD36	1.06635	1	1.22181	5	other
THBS1	CD36	1.06635	1	0.918187	14	other
THBS1	CD36	1.06635	1	1.27297	10	other
THBS1	CD36	1.06635	1	1.77294	3	other
THBS1	CD36	1.29215	6	1.22181	5	other
THBS1	CD36	1.29215	6	0.918187	14	other
THBS1	CD36	1.29215	6	1.27297	10	other
THBS1	CD36	1.29215	6	1.77294	3	other
THBS1	CD36	1.37313	2	1.22181	5	other
THBS1	CD36	1.37313	2	0.918187	14	other
THBS1	CD36	1.37313	2	1.27297	10	other
THBS1	CD36	1.37313	2	1.77294	3	other
THBS1	ITGA4	1.06635	1	1.0124	10	other
THBS1	ITGA4	1.06635	1	3.24499	19	other
THBS1	ITGA4	1.29215	6	1.0124	10	other
THBS1	ITGA4	1.29215	6	3.24499	19	other
THBS1	ITGA4	1.37313	2	1.0124	10	other
THBS1	ITGA4	1.37313	2	3.24499	19	other
TIMP1	CD63	1.24823	9	1.15124	9	other
TIMP1	CD63	1.24823	9	1.45918	3	other
TIMP1	CD63	1.24823	9	1.40958	6	other
TIMP1	CD63	1.24823	9	1.3966	2	other
TIMP1	CD63	1.24823	9	1.30295	15	other
TIMP1	CD63	1.21883	5	1.15124	9	other
TIMP1	CD63	1.21883	5	1.45918	3	other
TIMP1	CD63	1.21883	5	1.40958	6	other
TIMP1	CD63	1.21883	5	1.3966	2	other
TIMP1	CD63	1.21883	5	1.30295	15	other
TIMP1	CD63	1.49702	6	1.15124	9	other
TIMP1	CD63	1.49702	6	1.45918	3	other
TIMP1	CD63	1.49702	6	1.40958	6	other
TIMP1	CD63	1.49702	6	1.3966	2	other
TIMP1	CD63	1.49702	6	1.30295	15	other
TIMP1	CD63	1.19509	2	1.15124	9	other
TIMP1	CD63	1.19509	2	1.45918	3	other
TIMP1	CD63	1.19509	2	1.40958	6	other
TIMP1	CD63	1.19509	2	1.3966	2	other
TIMP1	CD63	1.19509	2	1.30295	15	other
TIMP1	CD63	1.104	15	1.15124	9	other
TIMP1	CD63	1.104	15	1.45918	3	other
TIMP1	CD63	1.104	15	1.40958	6	other
TIMP1	CD63	1.104	15	1.3966	2	other
TIMP1	CD63	1.104	15	1.30295	15	other
TNC	ITGAV	2.06325	9	1.24604	6	other
TNC	ITGAV	2.06325	9	0.981485	2	other
TNC	ITGAV	1.01505	1	1.24604	6	other
TNC	ITGAV	1.01505	1	0.981485	2	other
TNC	ITGAV	1.00875	6	1.24604	6	other
TNC	ITGAV	1.00875	6	0.981485	2	other
TNC	ITGAV	1.40853	2	1.24604	6	other
TNC	ITGAV	1.40853	2	0.981485	2	other
TNC	ITGAV	1.12431	15	1.24604	6	other
TNC	ITGAV	1.12431	15	0.981485	2	other
TNFSF13B	TNFRSF13C	1.82536	5	3.98994	12	other
TNFSF13B	TNFRSF13C	0.965404	3	3.98994	12	other
VCAM1	ITGA4	1.37355	1	1.0124	10	other
VCAM1	ITGA4	1.37355	1	3.24499	19	other
VCAM1	ITGA4	1.48624	6	1.0124	10	other
VCAM1	ITGA4	1.48624	6	3.24499	19	other
VCAM1	ITGA4	1.60478	2	1.0124	10	other
VCAM1	ITGA4	1.60478	2	3.24499	19	other
VCAM1	ITGA4	1.3163	15	1.0124	10	other
VCAM1	ITGA4	1.3163	15	3.24499	19	other
VCAM1	ITGB2	1.37355	1	1.52329	5	other
VCAM1	ITGB2	1.37355	1	1.55751	3	other
VCAM1	ITGB2	1.37355	1	1.04037	7	other
VCAM1	ITGB2	1.48624	6	1.52329	5	other
VCAM1	ITGB2	1.48624	6	1.55751	3	other
VCAM1	ITGB2	1.48624	6	1.04037	7	other
VCAM1	ITGB2	1.60478	2	1.52329	5	other
VCAM1	ITGB2	1.60478	2	1.55751	3	other
VCAM1	ITGB2	1.60478	2	1.04037	7	other
VCAM1	ITGB2	1.3163	15	1.52329	5	other
VCAM1	ITGB2	1.3163	15	1.55751	3	other
VCAM1	ITGB2	1.3163	15	1.04037	7	other
VCAN	CD44	1.41369	1	1.74542	5	other
VCAN	CD44	1.41369	1	1.00126	0	other
VCAN	CD44	1.41369	1	1.16401	3	other
VCAN	CD44	1.41369	1	0.983245	7	other
VCAN	CD44	1.41369	1	1.33612	8	other
VCAN	CD44	1.42206	6	1.74542	5	other
VCAN	CD44	1.42206	6	1.00126	0	other
VCAN	CD44	1.42206	6	1.16401	3	other
VCAN	CD44	1.42206	6	0.983245	7	other
VCAN	CD44	1.42206	6	1.33612	8	other
VCAN	CD44	1.5652	2	1.74542	5	other
VCAN	CD44	1.5652	2	1.00126	0	other
VCAN	CD44	1.5652	2	1.16401	3	other
VCAN	CD44	1.5652	2	0.983245	7	other
VCAN	CD44	1.5652	2	1.33612	8	other
VCAN	CD44	1.43162	15	1.74542	5	other
VCAN	CD44	1.43162	15	1.00126	0	other
VCAN	CD44	1.43162	15	1.16401	3	other
VCAN	CD44	1.43162	15	0.983245	7	other
VCAN	CD44	1.43162	15	1.33612	8	other
VCAN	ITGA4	1.41369	1	1.0124	10	other
VCAN	ITGA4	1.41369	1	3.24499	19	other
VCAN	ITGA4	1.42206	6	1.0124	10	other
VCAN	ITGA4	1.42206	6	3.24499	19	other
VCAN	ITGA4	1.5652	2	1.0124	10	other
VCAN	ITGA4	1.5652	2	3.24499	19	other
VCAN	ITGA4	1.43162	15	1.0124	10	other
VCAN	ITGA4	1.43162	15	3.24499	19	other
VCAN	SELL	1.41369	1	1.27445	5	other
VCAN	SELL	1.41369	1	1.7707	0	other
VCAN	SELL	1.41369	1	1.45843	11	other
VCAN	SELL	1.41369	1	1.36232	18	other
VCAN	SELL	1.42206	6	1.27445	5	other
VCAN	SELL	1.42206	6	1.7707	0	other
VCAN	SELL	1.42206	6	1.45843	11	other
VCAN	SELL	1.42206	6	1.36232	18	other
VCAN	SELL	1.5652	2	1.27445	5	other
VCAN	SELL	1.5652	2	1.7707	0	other
VCAN	SELL	1.5652	2	1.45843	11	other
VCAN	SELL	1.5652	2	1.36232	18	other
VCAN	SELL	1.43162	15	1.27445	5	other
VCAN	SELL	1.43162	15	1.7707	0	other
VCAN	SELL	1.43162	15	1.45843	11	other
VCAN	SELL	1.43162	15	1.36232	18	other
HLA-DRB1	CD4	1.35098	5	1.30207	3	other
HLA-DRB1	CD4	1.48158	0	1.30207	3	other
HLA-DRB1	CD4	1.58015	3	1.30207	3	other
HLA-DRB1	CD4	1.206	11	1.30207	3	other
HLA-DRB1	CD4	1.56043	12	1.30207	3	other
CCL4	CCR1	3.02167	7	1.76873	3	cytokine
CCL5	CCR1	4.30905	7	1.76873	3	cytokine
BTLA	CD79A	1.23118	11	4.68991	12	checkpoint
CCL5	CXCR3	4.30905	7	1.44754	0	cytokine
BTLA	CD79A	1.23118	11	4.82834	19	checkpoint
IL16	CD4	1.24102	0	1.30207	3	cytokine
IL16	CD4	0.988459	11	1.30207	3	cytokine
BTLA	CD247	1.23118	11	3.33814	7	checkpoint
IL18	CD48	1.88985	3	1.53161	5	cytokine
IL18	CD48	1.88985	3	2.09748	7	cytokine
IL18	CD48	1.88985	3	2.0511	8	cytokine
IL18	CD48	1.88985	3	1.84339	12	cytokine
LGALS9	HAVCR2	1.15333	5	2.27407	3	checkpoint
LGALS9	HAVCR2	1.88145	3	2.27407	3	checkpoint
