# Supplementary material for: Circulating Monocytes Act as a Common Trigger for the Calcification Paradox of Osteoporosis and Carotid Atherosclerosis via TGFB1-SP1 and TNFSF10-NFKB1 Axis
Source: Front Endocrinol (Lausanne). 2022 Jul 22;13:944751. doi: 10.3389/fendo.2022.944751 (PMC9354531; doi:10.3389/fendo.2022.944751)
Supplement: Supplementary file 6 [file Table_6.xlsx]

## Sheet: lr
Supplementary table 6 LR interaction in atherosclerosis
ligand	receptor	cell_from_mean_exprs	cell_from	cell_to_mean_exprs	cell_to	comm_type
ALOX5AP	ALOX5	1.41996	0	1.26059	0	other
C1QA	CD93	1.95541	0	1.43708	0	other
C1QB	LRP1	1.91439	0	1.068	0	other
C3	C3AR1	1.39162	0	1.68504	0	other
C3	ITGB2	1.39162	0	1.56372	0	other
C3	LRP1	1.39162	0	1.068	0	other
PLAU	ITGB2	1.54797	0	1.56372	0	other
PLAU	LRP1	1.54797	0	1.068	0	other
PLAU	PLAUR	1.54797	0	1.33618	0	other
PSAP	LRP1	1.31225	0	1.068	0	other
HLA-DRB1	CD4	1.76625	0	1.41502	0	other
C1QB	LRP1	1.91439	0	1.32043	2	other
C3	LRP1	1.39162	0	1.32043	2	other
CD14	ITGB1	1.92445	0	1.26152	2	other
F13A1	ITGB1	1.60599	0	1.26152	2	other
PLAU	ITGB1	1.54797	0	1.26152	2	other
PLAU	ITGB5	1.54797	0	1.07971	2	other
PLAU	LRP1	1.54797	0	1.32043	2	other
PLAU	MRC2	1.54797	0	1.2875	2	other
PSAP	LRP1	1.31225	0	1.32043	2	other
CD14	ITGB1	1.92445	0	1.27574	3	other
F13A1	ITGB1	1.60599	0	1.27574	3	other
PLAU	ITGB1	1.54797	0	1.27574	3	other
PLAU	ITGB5	1.54797	0	0.917944	3	other
C1QB	LRP1	1.91439	0	1.18449	4	other
C3	LRP1	1.39162	0	1.18449	4	other
CD14	ITGB1	1.92445	0	1.20846	4	other
F13A1	ITGB1	1.60599	0	1.20846	4	other
PLAU	ITGB1	1.54797	0	1.20846	4	other
PLAU	ITGB5	1.54797	0	0.942902	4	other
PLAU	LRP1	1.54797	0	1.18449	4	other
PSAP	LRP1	1.31225	0	1.18449	4	other
ALOX5AP	ALOX5	1.41996	0	0.972824	5	other
C3	ITGB2	1.39162	0	1.18169	5	other
PLAU	ITGB2	1.54797	0	1.18169	5	other
PLAU	PLAUR	1.54797	0	1.81777	5	other
HLA-DRB1	CD4	1.76625	0	0.873449	5	other
LGALS9	HAVCR2	1.0783	0	1.05419	5	checkpoint
PLAU	ITGA5	1.54797	0	1.01749	6	other
C1QB	LRP1	1.91439	0	1.00999	7	other
C3	LRP1	1.39162	0	1.00999	7	other
CD14	ITGB1	1.92445	0	1.51721	7	other
F13A1	ITGB1	1.60599	0	1.51721	7	other
PLAU	ITGB1	1.54797	0	1.51721	7	other
PLAU	ITGB5	1.54797	0	1.08436	7	other
PLAU	LRP1	1.54797	0	1.00999	7	other
PSAP	LRP1	1.31225	0	1.00999	7	other
PSAP	SORT1	1.31225	0	1.14015	7	other
PLAU	ITGA5	1.54797	0	1.35182	8	other
C1QA	CD93	1.95541	0	1.63767	10	other
NAMPT	INSR	1.14552	0	1.8902	10	other
PLAU	ITGA5	1.54797	0	1.57126	10	other
CD14	ITGB1	1.92445	0	1.15365	11	other
F13A1	ITGB1	1.60599	0	1.15365	11	other
PLAU	ITGB1	1.54797	0	1.15365	11	other
C3	ITGB2	1.39162	0	1.03035	12	other
PLAU	ITGB2	1.54797	0	1.03035	12	other
ALOX5AP	ALOX5	1.41996	0	1.98518	14	other
PLAU	PLAUR	1.54797	0	1.0933	14	other
C3	ITGB2	1.39162	0	1.40964	15	other
PLAU	ITGB2	1.54797	0	1.40964	15	other
PLAU	PLAUR	1.54797	0	1.8108	15	other
CTGF	ITGB2	1.10284	2	1.56372	0	growth factor
CTGF	LRP1	1.10284	2	1.068	0	growth factor
BGN	LY96	1.73431	2	1.25123	0	other
COL14A1	CD44	2.04713	2	1.0358	0	other
COL1A1	CD44	2.21854	2	1.0358	0	other
COL1A1	CD93	2.21854	2	1.43708	0	other
COL1A2	CD44	2.23219	2	1.0358	0	other
COL1A2	CD93	2.23219	2	1.43708	0	other
COL4A1	CD93	1.19227	2	1.43708	0	other
COL4A2	CD93	1.36809	2	1.43708	0	other
CYR61	ITGB2	1.00275	2	1.56372	0	other
FN1	C5AR1	1.67997	2	1.45489	0	other
FN1	CD44	1.67997	2	1.0358	0	other
FN1	PLAUR	1.67997	2	1.33618	0	other
GAS6	AXL	1.24882	2	0.996699	0	other
SERPINE1	LRP1	1.04126	2	1.068	0	other
SERPINE1	PLAUR	1.04126	2	1.33618	0	other
SERPING1	LRP1	1.41266	2	1.068	0	other
TFPI	LRP1	1.27985	2	1.068	0	other
VCAN	CD44	1.95791	2	1.0358	0	other
VIM	CD44	1.12318	2	1.0358	0	other
CXCL12	CD4	1.03226	2	1.41502	0	cytokine
CXCL12	CXCR4	1.03226	2	1.60386	1	cytokine
CTGF	LRP1	1.10284	2	1.32043	2	growth factor
COL18A1	ITGB1	1.24395	2	1.26152	2	other
COL1A1	ITGA1	2.21854	2	1.04761	2	other
COL1A1	ITGB1	2.21854	2	1.26152	2	other
COL1A2	ITGA1	2.23219	2	1.04761	2	other
COL1A2	ITGB1	2.23219	2	1.26152	2	other
COL3A1	ITGB1	2.25945	2	1.26152	2	other
COL4A1	ITGA1	1.19227	2	1.04761	2	other
COL4A1	ITGB1	1.19227	2	1.26152	2	other
COL5A1	ITGA1	1.62064	2	1.04761	2	other
COL5A1	ITGB1	1.62064	2	1.26152	2	other
COL5A2	ITGA1	1.54867	2	1.04761	2	other
COL5A2	ITGB1	1.54867	2	1.26152	2	other
COL6A1	ITGA1	1.86838	2	1.04761	2	other
COL6A1	ITGB1	1.86838	2	1.26152	2	other
COL6A2	ITGA1	1.87732	2	1.04761	2	other
COL6A2	ITGB1	1.87732	2	1.26152	2	other
COL6A3	ITGA1	1.71084	2	1.04761	2	other
COL6A3	ITGB1	1.71084	2	1.26152	2	other
COL8A1	ITGA1	1.08494	2	1.04761	2	other
CYR61	CAV1	1.00275	2	1.15357	2	other
CYR61	ITGB5	1.00275	2	1.07971	2	other
EDIL3	ITGB5	1.58688	2	1.07971	2	other
EFEMP2	AQP1	1.2957	2	1.31734	2	other
FBN1	ITGB1	1.5806	2	1.26152	2	other
FN1	ITGB1	1.67997	2	1.26152	2	other
FN1	SDC2	1.67997	2	1.52782	2	other
LGALS3BP	ITGB1	1.40456	2	1.26152	2	other
LTBP1	ITGB5	1.70618	2	1.07971	2	other
LTBP3	ITGB5	1.36079	2	1.07971	2	other
MFGE8	PDGFRB	1.35354	2	1.57824	2	other
MMP2	SDC2	1.15691	2	1.52782	2	other
SERPINE1	ITGB5	1.04126	2	1.07971	2	other
SERPINE1	LRP1	1.04126	2	1.32043	2	other
SERPING1	LRP1	1.41266	2	1.32043	2	other
TFPI	LRP1	1.27985	2	1.32043	2	other
THBS2	ITGB1	1.56254	2	1.26152	2	other
VCAN	ITGB1	1.95791	2	1.26152	2	other
CXCL12	ITGB1	1.03226	2	1.26152	2	cytokine
COL18A1	ITGB1	1.24395	2	1.27574	3	other
COL1A1	ITGB1	2.21854	2	1.27574	3	other
COL1A2	ITGB1	2.23219	2	1.27574	3	other
COL3A1	ITGB1	2.25945	2	1.27574	3	other
COL4A1	ITGB1	1.19227	2	1.27574	3	other
COL5A1	ITGB1	1.62064	2	1.27574	3	other
COL5A2	ITGB1	1.54867	2	1.27574	3	other
COL6A1	ITGB1	1.86838	2	1.27574	3	other
COL6A2	ITGB1	1.87732	2	1.27574	3	other
COL6A3	ITGB1	1.71084	2	1.27574	3	other
CYR61	CAV1	1.00275	2	1.26402	3	other
CYR61	ITGB5	1.00275	2	0.917944	3	other
EDIL3	ITGB5	1.58688	2	0.917944	3	other
EFEMP2	AQP1	1.2957	2	0.987359	3	other
FBN1	ITGB1	1.5806	2	1.27574	3	other
FN1	ITGA8	1.67997	2	1.88434	3	other
FN1	ITGB1	1.67997	2	1.27574	3	other
FN1	SDC2	1.67997	2	0.955648	3	other
LGALS3BP	ITGB1	1.40456	2	1.27574	3	other
LTBP1	ITGB5	1.70618	2	0.917944	3	other
LTBP3	ITGB5	1.36079	2	0.917944	3	other
MMP2	SDC2	1.15691	2	0.955648	3	other
SERPINE1	ITGB5	1.04126	2	0.917944	3	other
THBS2	ITGB1	1.56254	2	1.27574	3	other
VCAN	ITGB1	1.95791	2	1.27574	3	other
CXCL12	ITGB1	1.03226	2	1.27574	3	cytokine
CTGF	LRP1	1.10284	2	1.18449	4	growth factor
COL18A1	ITGB1	1.24395	2	1.20846	4	other
COL1A1	ITGB1	2.21854	2	1.20846	4	other
COL1A2	ITGB1	2.23219	2	1.20846	4	other
COL3A1	ITGB1	2.25945	2	1.20846	4	other
COL4A1	ITGB1	1.19227	2	1.20846	4	other
COL5A1	ITGB1	1.62064	2	1.20846	4	other
COL5A2	ITGB1	1.54867	2	1.20846	4	other
COL6A1	ITGB1	1.86838	2	1.20846	4	other
COL6A2	ITGB1	1.87732	2	1.20846	4	other
COL6A3	ITGB1	1.71084	2	1.20846	4	other
CYR61	ITGB5	1.00275	2	0.942902	4	other
EDIL3	ITGB5	1.58688	2	0.942902	4	other
EFEMP2	AQP1	1.2957	2	0.98822	4	other
FBN1	ITGB1	1.5806	2	1.20846	4	other
FN1	ITGA8	1.67997	2	1.56481	4	other
FN1	ITGB1	1.67997	2	1.20846	4	other
FN1	SDC2	1.67997	2	0.98362	4	other
LGALS3BP	ITGB1	1.40456	2	1.20846	4	other
LTBP1	ITGB5	1.70618	2	0.942902	4	other
LTBP3	ITGB5	1.36079	2	0.942902	4	other
MMP2	SDC2	1.15691	2	0.98362	4	other
SERPINE1	ITGB5	1.04126	2	0.942902	4	other
SERPINE1	LRP1	1.04126	2	1.18449	4	other
SERPING1	LRP1	1.41266	2	1.18449	4	other
TFPI	LRP1	1.27985	2	1.18449	4	other
THBS2	ITGB1	1.56254	2	1.20846	4	other
VCAN	ITGB1	1.95791	2	1.20846	4	other
CXCL12	ITGB1	1.03226	2	1.20846	4	cytokine
CTGF	ITGB2	1.10284	2	1.18169	5	growth factor
BGN	LY96	1.73431	2	1.25839	5	other
CYR61	ITGB2	1.00275	2	1.18169	5	other
FN1	PLAUR	1.67997	2	1.81777	5	other
GAS6	AXL	1.24882	2	1.49679	5	other
SERPINE1	PLAUR	1.04126	2	1.81777	5	other
CXCL12	CD4	1.03226	2	0.873449	5	cytokine
CXCL12	CXCR4	1.03226	2	1.33859	5	cytokine
CTGF	ITGA5	1.10284	2	1.01749	6	growth factor
CFH	SELL	2.24067	2	2.03426	6	other
COL18A1	ITGA5	1.24395	2	1.01749	6	other
COL1A1	ITGA5	2.21854	2	1.01749	6	other
CYR61	CAV1	1.00275	2	1.59055	6	other
CYR61	ITGA5	1.00275	2	1.01749	6	other
FBN1	ITGA5	1.5806	2	1.01749	6	other
FN1	ITGA5	1.67997	2	1.01749	6	other
SERPING1	SELP	1.41266	2	2.43935	6	other
VCAN	SELL	1.95791	2	2.03426	6	other
VCAN	SELP	1.95791	2	2.43935	6	other
CTGF	LRP1	1.10284	2	1.00999	7	growth factor
COL18A1	ITGB1	1.24395	2	1.51721	7	other
COL1A1	ITGA1	2.21854	2	1.57174	7	other
COL1A1	ITGB1	2.21854	2	1.51721	7	other
COL1A2	ITGA1	2.23219	2	1.57174	7	other
COL1A2	ITGB1	2.23219	2	1.51721	7	other
COL3A1	ITGB1	2.25945	2	1.51721	7	other
COL4A1	ITGA1	1.19227	2	1.57174	7	other
COL4A1	ITGB1	1.19227	2	1.51721	7	other
COL5A1	ITGA1	1.62064	2	1.57174	7	other
COL5A1	ITGB1	1.62064	2	1.51721	7	other
COL5A2	ITGA1	1.54867	2	1.57174	7	other
COL5A2	ITGB1	1.54867	2	1.51721	7	other
COL6A1	ITGA1	1.86838	2	1.57174	7	other
COL6A1	ITGB1	1.86838	2	1.51721	7	other
COL6A2	ITGA1	1.87732	2	1.57174	7	other
COL6A2	ITGB1	1.87732	2	1.51721	7	other
COL6A3	ITGA1	1.71084	2	1.57174	7	other
COL6A3	ITGB1	1.71084	2	1.51721	7	other
COL8A1	ITGA1	1.08494	2	1.57174	7	other
CYR61	ITGB5	1.00275	2	1.08436	7	other
EDIL3	ITGB5	1.58688	2	1.08436	7	other
EFEMP2	AQP1	1.2957	2	1.11834	7	other
FBN1	ITGB1	1.5806	2	1.51721	7	other
FN1	ITGA8	1.67997	2	1.69146	7	other
FN1	ITGB1	1.67997	2	1.51721	7	other
FN1	SDC2	1.67997	2	1.55005	7	other
FN1	TNFRSF11B	1.67997	2	1.73731	7	other
JAG1	NOTCH3	0.917919	2	1.49324	7	other
LGALS3BP	ITGB1	1.40456	2	1.51721	7	other
LTBP1	ITGB5	1.70618	2	1.08436	7	other
LTBP3	ITGB5	1.36079	2	1.08436	7	other
MFGE8	PDGFRB	1.35354	2	1.0534	7	other
MMP2	SDC2	1.15691	2	1.55005	7	other
SERPINE1	ITGB5	1.04126	2	1.08436	7	other
SERPINE1	LRP1	1.04126	2	1.00999	7	other
SERPING1	LRP1	1.41266	2	1.00999	7	other
TFPI	LRP1	1.27985	2	1.00999	7	other
THBS2	ITGB1	1.56254	2	1.51721	7	other
THBS2	NOTCH3	1.56254	2	1.49324	7	other
VCAN	ITGB1	1.95791	2	1.51721	7	other
CXCL12	ITGB1	1.03226	2	1.51721	7	cytokine
CTGF	ITGA5	1.10284	2	1.35182	8	growth factor
CFH	SELL	2.24067	2	1.26436	8	other
COL18A1	ITGA5	1.24395	2	1.35182	8	other
COL1A1	ITGA5	2.21854	2	1.35182	8	other
CYR61	CAV1	1.00275	2	1.78858	8	other
CYR61	ITGA5	1.00275	2	1.35182	8	other
EFEMP2	AQP1	1.2957	2	1.22981	8	other
FBN1	ITGA5	1.5806	2	1.35182	8	other
FN1	ITGA5	1.67997	2	1.35182	8	other
SERPING1	SELP	1.41266	2	2.23326	8	other
VCAN	SELL	1.95791	2	1.26436	8	other
VCAN	SELP	1.95791	2	2.23326	8	other
CXCL12	ACKR3	1.03226	2	2.22204	8	cytokine
CTGF	ITGA5	1.10284	2	1.57126	10	growth factor
COL18A1	ITGA5	1.24395	2	1.57126	10	other
COL1A1	CD93	2.21854	2	1.63767	10	other
COL1A1	ITGA5	2.21854	2	1.57126	10	other
COL1A2	CD93	2.23219	2	1.63767	10	other
COL4A1	CD93	1.19227	2	1.63767	10	other
COL4A2	CD93	1.36809	2	1.63767	10	other
COL6A1	ITGA6	1.86838	2	2.98463	10	other
CYR61	CAV1	1.00275	2	1.13992	10	other
CYR61	ITGA5	1.00275	2	1.57126	10	other
EFEMP2	AQP1	1.2957	2	1.81584	10	other
FBN1	ITGA5	1.5806	2	1.57126	10	other
FN1	ITGA5	1.67997	2	1.57126	10	other
FN1	ITGA6	1.67997	2	2.98463	10	other
THBS2	ITGA6	1.56254	2	2.98463	10	other
COL18A1	ITGB1	1.24395	2	1.15365	11	other
COL1A1	ITGA1	2.21854	2	1.2578	11	other
COL1A1	ITGB1	2.21854	2	1.15365	11	other
COL1A2	ITGA1	2.23219	2	1.2578	11	other
COL1A2	ITGB1	2.23219	2	1.15365	11	other
COL3A1	ITGB1	2.25945	2	1.15365	11	other
COL4A1	ITGA1	1.19227	2	1.2578	11	other
COL4A1	ITGB1	1.19227	2	1.15365	11	other
COL5A1	ITGA1	1.62064	2	1.2578	11	other
COL5A1	ITGB1	1.62064	2	1.15365	11	other
COL5A2	ITGA1	1.54867	2	1.2578	11	other
COL5A2	ITGB1	1.54867	2	1.15365	11	other
COL6A1	ITGA1	1.86838	2	1.2578	11	other
COL6A1	ITGB1	1.86838	2	1.15365	11	other
COL6A2	ITGA1	1.87732	2	1.2578	11	other
COL6A2	ITGB1	1.87732	2	1.15365	11	other
COL6A3	ITGA1	1.71084	2	1.2578	11	other
COL6A3	ITGB1	1.71084	2	1.15365	11	other
COL8A1	ITGA1	1.08494	2	1.2578	11	other
CYR61	CAV1	1.00275	2	1.14387	11	other
FBN1	ITGB1	1.5806	2	1.15365	11	other
FN1	ITGB1	1.67997	2	1.15365	11	other
JAG1	NOTCH3	0.917919	2	2.70756	11	other
LGALS3BP	ITGB1	1.40456	2	1.15365	11	other
MFGE8	PDGFRB	1.35354	2	1.97191	11	other
THBS2	ITGB1	1.56254	2	1.15365	11	other
THBS2	NOTCH3	1.56254	2	2.70756	11	other
VCAN	ITGB1	1.95791	2	1.15365	11	other
CXCL12	ITGB1	1.03226	2	1.15365	11	cytokine
CTGF	ITGB2	1.10284	2	1.03035	12	growth factor
CYR61	ITGB2	1.00275	2	1.03035	12	other
CXCL12	CXCR4	1.03226	2	1.35058	12	cytokine
COL14A1	CD44	2.04713	2	1.89963	14	other
COL1A1	CD44	2.21854	2	1.89963	14	other
COL1A2	CD44	2.23219	2	1.89963	14	other
FN1	CD44	1.67997	2	1.89963	14	other
FN1	PLAUR	1.67997	2	1.0933	14	other
SERPINE1	PLAUR	1.04126	2	1.0933	14	other
VCAN	CD44	1.95791	2	1.89963	14	other
VIM	CD44	1.12318	2	1.89963	14	other
CTGF	ITGB2	1.10284	2	1.40964	15	growth factor
CFH	SELL	2.24067	2	1.86252	15	other
CYR61	ITGB2	1.00275	2	1.40964	15	other
FN1	C5AR1	1.67997	2	2.53908	15	other
FN1	PLAUR	1.67997	2	1.8108	15	other
SERPINE1	PLAUR	1.04126	2	1.8108	15	other
VCAN	SELL	1.95791	2	1.86252	15	other
CTGF	ITGB2	1.19113	3	1.56372	0	growth factor
CTGF	LRP1	1.19113	3	1.068	0	growth factor
A2M	LRP1	1.43199	3	1.068	0	other
APP	CD74	1.0604	3	1.75744	0	other
APP	LRP1	1.0604	3	1.068	0	other
COL14A1	CD44	1.45322	3	1.0358	0	other
COL4A2	CD93	0.957656	3	1.43708	0	other
CYR61	ITGB2	1.27444	3	1.56372	0	other
SERPING1	LRP1	1.16067	3	1.068	0	other
VIM	CD44	1.27375	3	1.0358	0	other
CTGF	LRP1	1.19113	3	1.32043	2	growth factor
PDGFA	PDGFRB	1.23614	3	1.57824	2	growth factor
A2M	LRP1	1.43199	3	1.32043	2	other
APP	CAV1	1.0604	3	1.15357	2	other
APP	LRP1	1.0604	3	1.32043	2	other
COL18A1	ITGB1	1.10358	3	1.26152	2	other
COL6A2	ITGA1	1.17188	3	1.04761	2	other
COL6A2	ITGB1	1.17188	3	1.26152	2	other
CYR61	CAV1	1.27444	3	1.15357	2	other
CYR61	ITGB5	1.27444	3	1.07971	2	other
EDIL3	ITGB5	1.28377	3	1.07971	2	other
LTBP1	ITGB5	1.33849	3	1.07971	2	other
MFGE8	PDGFRB	1.67033	3	1.57824	2	other
SERPING1	LRP1	1.16067	3	1.32043	2	other
SORBS1	ITGA1	1.47527	3	1.04761	2	other
SORBS1	ITGB5	1.47527	3	1.07971	2	other
THBS2	ITGB1	0.89062	3	1.26152	2	other
APP	CAV1	1.0604	3	1.26402	3	other
COL18A1	ITGB1	1.10358	3	1.27574	3	other
COL6A2	ITGB1	1.17188	3	1.27574	3	other
CYR61	CAV1	1.27444	3	1.26402	3	other
CYR61	ITGB5	1.27444	3	0.917944	3	other
EDIL3	ITGB5	1.28377	3	0.917944	3	other
LTBP1	ITGB5	1.33849	3	0.917944	3	other
SORBS1	ITGB5	1.47527	3	0.917944	3	other
THBS2	ITGB1	0.89062	3	1.27574	3	other
CTGF	LRP1	1.19113	3	1.18449	4	growth factor
A2M	LRP1	1.43199	3	1.18449	4	other
APP	LRP1	1.0604	3	1.18449	4	other
COL18A1	ITGB1	1.10358	3	1.20846	4	other
COL6A2	ITGB1	1.17188	3	1.20846	4	other
CYR61	ITGB5	1.27444	3	0.942902	4	other
EDIL3	ITGB5	1.28377	3	0.942902	4	other
LTBP1	ITGB5	1.33849	3	0.942902	4	other
SERPING1	LRP1	1.16067	3	1.18449	4	other
SORBS1	ITGB5	1.47527	3	0.942902	4	other
THBS2	ITGB1	0.89062	3	1.20846	4	other
CTGF	ITGB2	1.19113	3	1.18169	5	growth factor
APP	CD74	1.0604	3	1.63656	5	other
CYR61	ITGB2	1.27444	3	1.18169	5	other
CTGF	ITGA5	1.19113	3	1.01749	6	growth factor
APP	CAV1	1.0604	3	1.59055	6	other
COL18A1	ITGA5	1.10358	3	1.01749	6	other
CYR61	CAV1	1.27444	3	1.59055	6	other
CYR61	ITGA5	1.27444	3	1.01749	6	other
SERPING1	SELP	1.16067	3	2.43935	6	other
CTGF	LRP1	1.19113	3	1.00999	7	growth factor
PDGFA	PDGFRB	1.23614	3	1.0534	7	growth factor
A2M	LRP1	1.43199	3	1.00999	7	other
APP	LRP1	1.0604	3	1.00999	7	other
COL18A1	ITGB1	1.10358	3	1.51721	7	other
COL6A2	ITGA1	1.17188	3	1.57174	7	other
COL6A2	ITGB1	1.17188	3	1.51721	7	other
CYR61	ITGB5	1.27444	3	1.08436	7	other
EDIL3	ITGB5	1.28377	3	1.08436	7	other
JAG1	NOTCH3	0.881808	3	1.49324	7	other
LTBP1	ITGB5	1.33849	3	1.08436	7	other
MFGE8	PDGFRB	1.67033	3	1.0534	7	other
SERPING1	LRP1	1.16067	3	1.00999	7	other
SORBS1	ITGA1	1.47527	3	1.57174	7	other
SORBS1	ITGB5	1.47527	3	1.08436	7	other
THBS2	ITGB1	0.89062	3	1.51721	7	other
THBS2	NOTCH3	0.89062	3	1.49324	7	other
CTGF	ITGA5	1.19113	3	1.35182	8	growth factor
APP	CAV1	1.0604	3	1.78858	8	other
COL18A1	ITGA5	1.10358	3	1.35182	8	other
CYR61	CAV1	1.27444	3	1.78858	8	other
CYR61	ITGA5	1.27444	3	1.35182	8	other
SERPING1	SELP	1.16067	3	2.23326	8	other
CTGF	ITGA5	1.19113	3	1.57126	10	growth factor
APP	CAV1	1.0604	3	1.13992	10	other
COL18A1	ITGA5	1.10358	3	1.57126	10	other
COL4A2	CD93	0.957656	3	1.63767	10	other
CYR61	CAV1	1.27444	3	1.13992	10	other
CYR61	ITGA5	1.27444	3	1.57126	10	other
SORBS1	INSR	1.47527	3	1.8902	10	other
THBS2	ITGA6	0.89062	3	2.98463	10	other
PDGFA	PDGFRB	1.23614	3	1.97191	11	growth factor
APP	CAV1	1.0604	3	1.14387	11	other
COL18A1	ITGB1	1.10358	3	1.15365	11	other
COL6A2	ITGA1	1.17188	3	1.2578	11	other
COL6A2	ITGB1	1.17188	3	1.15365	11	other
CYR61	CAV1	1.27444	3	1.14387	11	other
JAG1	NOTCH3	0.881808	3	2.70756	11	other
MFGE8	PDGFRB	1.67033	3	1.97191	11	other
SORBS1	ITGA1	1.47527	3	1.2578	11	other
THBS2	ITGB1	0.89062	3	1.15365	11	other
THBS2	NOTCH3	0.89062	3	2.70756	11	other
CTGF	ITGB2	1.19113	3	1.03035	12	growth factor
CYR61	ITGB2	1.27444	3	1.03035	12	other
APP	CD74	1.0604	3	1.77957	13	other
APP	SLC45A3	1.0604	3	4.26335	14	other
COL14A1	CD44	1.45322	3	1.89963	14	other
VIM	CD44	1.27375	3	1.89963	14	other
CTGF	ITGB2	1.19113	3	1.40964	15	growth factor
CYR61	ITGB2	1.27444	3	1.40964	15	other
CTGF	ITGB2	1.73853	4	1.56372	0	growth factor
CTGF	LRP1	1.73853	4	1.068	0	growth factor
BGN	LY96	1.42885	4	1.25123	0	other
CYR61	ITGB2	1.37414	4	1.56372	0	other
GAS6	AXL	1.26999	4	0.996699	0	other
SERPING1	LRP1	1.08018	4	1.068	0	other
VCAN	CD44	1.38364	4	1.0358	0	other
VIM	CD44	1.21733	4	1.0358	0	other
CXCL12	CD4	1.02769	4	1.41502	0	cytokine
CXCL12	CXCR4	1.02769	4	1.60386	1	cytokine
CTGF	LRP1	1.73853	4	1.32043	2	growth factor
COL8A1	ITGA1	1.0639	4	1.04761	2	other
CYR61	CAV1	1.37414	4	1.15357	2	other
CYR61	ITGB5	1.37414	4	1.07971	2	other
LGALS3BP	ITGB1	1.30458	4	1.26152	2	other
LTBP1	ITGB5	1.30479	4	1.07971	2	other
LTBP3	ITGB5	1.01853	4	1.07971	2	other
MFGE8	PDGFRB	1.40748	4	1.57824	2	other
SERPING1	LRP1	1.08018	4	1.32043	2	other
VCAN	ITGB1	1.38364	4	1.26152	2	other
CXCL12	ITGB1	1.02769	4	1.26152	2	cytokine
CYR61	CAV1	1.37414	4	1.26402	3	other
CYR61	ITGB5	1.37414	4	0.917944	3	other
LGALS3BP	ITGB1	1.30458	4	1.27574	3	other
LTBP1	ITGB5	1.30479	4	0.917944	3	other
LTBP3	ITGB5	1.01853	4	0.917944	3	other
VCAN	ITGB1	1.38364	4	1.27574	3	other
CXCL12	ITGB1	1.02769	4	1.27574	3	cytokine
CTGF	LRP1	1.73853	4	1.18449	4	growth factor
CYR61	ITGB5	1.37414	4	0.942902	4	other
LGALS3BP	ITGB1	1.30458	4	1.20846	4	other
LTBP1	ITGB5	1.30479	4	0.942902	4	other
LTBP3	ITGB5	1.01853	4	0.942902	4	other
SERPING1	LRP1	1.08018	4	1.18449	4	other
VCAN	ITGB1	1.38364	4	1.20846	4	other
CXCL12	ITGB1	1.02769	4	1.20846	4	cytokine
CTGF	ITGB2	1.73853	4	1.18169	5	growth factor
BGN	LY96	1.42885	4	1.25839	5	other
CYR61	ITGB2	1.37414	4	1.18169	5	other
GAS6	AXL	1.26999	4	1.49679	5	other
CXCL12	CD4	1.02769	4	0.873449	5	cytokine
CXCL12	CXCR4	1.02769	4	1.33859	5	cytokine
CTGF	ITGA5	1.73853	4	1.01749	6	growth factor
CYR61	CAV1	1.37414	4	1.59055	6	other
CYR61	ITGA5	1.37414	4	1.01749	6	other
SERPING1	SELP	1.08018	4	2.43935	6	other
VCAN	SELL	1.38364	4	2.03426	6	other
VCAN	SELP	1.38364	4	2.43935	6	other
CTGF	LRP1	1.73853	4	1.00999	7	growth factor
COL8A1	ITGA1	1.0639	4	1.57174	7	other
CYR61	ITGB5	1.37414	4	1.08436	7	other
LGALS3BP	ITGB1	1.30458	4	1.51721	7	other
LTBP1	ITGB5	1.30479	4	1.08436	7	other
LTBP3	ITGB5	1.01853	4	1.08436	7	other
MFGE8	PDGFRB	1.40748	4	1.0534	7	other
SERPING1	LRP1	1.08018	4	1.00999	7	other
VCAN	ITGB1	1.38364	4	1.51721	7	other
CXCL12	ITGB1	1.02769	4	1.51721	7	cytokine
CTGF	ITGA5	1.73853	4	1.35182	8	growth factor
CYR61	CAV1	1.37414	4	1.78858	8	other
CYR61	ITGA5	1.37414	4	1.35182	8	other
SERPING1	SELP	1.08018	4	2.23326	8	other
VCAN	SELL	1.38364	4	1.26436	8	other
VCAN	SELP	1.38364	4	2.23326	8	other
CXCL12	ACKR3	1.02769	4	2.22204	8	cytokine
CTGF	ITGA5	1.73853	4	1.57126	10	growth factor
CYR61	CAV1	1.37414	4	1.13992	10	other
CYR61	ITGA5	1.37414	4	1.57126	10	other
COL8A1	ITGA1	1.0639	4	1.2578	11	other
CYR61	CAV1	1.37414	4	1.14387	11	other
LGALS3BP	ITGB1	1.30458	4	1.15365	11	other
MFGE8	PDGFRB	1.40748	4	1.97191	11	other
VCAN	ITGB1	1.38364	4	1.15365	11	other
CXCL12	ITGB1	1.02769	4	1.15365	11	cytokine
CTGF	ITGB2	1.73853	4	1.03035	12	growth factor
CYR61	ITGB2	1.37414	4	1.03035	12	other
CXCL12	CXCR4	1.02769	4	1.35058	12	cytokine
VCAN	CD44	1.38364	4	1.89963	14	other
VIM	CD44	1.21733	4	1.89963	14	other
CTGF	ITGB2	1.73853	4	1.40964	15	growth factor
CYR61	ITGB2	1.37414	4	1.40964	15	other
VCAN	SELL	1.38364	4	1.86252	15	other
ALOX5AP	ALOX5	0.840494	5	1.26059	0	other
C1QA	CD93	1.48254	5	1.43708	0	other
C1QB	LRP1	1.52243	5	1.068	0	other
C3	C3AR1	1.12573	5	1.68504	0	other
C3	ITGB2	1.12573	5	1.56372	0	other
C3	LRP1	1.12573	5	1.068	0	other
PLAU	ITGB2	1.17624	5	1.56372	0	other
PLAU	LRP1	1.17624	5	1.068	0	other
PLAU	PLAUR	1.17624	5	1.33618	0	other
PTGS2	ALOX5	1.35409	5	1.26059	0	other
SERPINA1	LRP1	1.69965	5	1.068	0	other
TNF	TNFRSF1B	1.8953	5	1.22108	0	other
HLA-DRB1	CD4	1.80182	5	1.41502	0	other
IL18	CD48	1.42273	5	1.81793	1	cytokine
C1QB	LRP1	1.52243	5	1.32043	2	other
C3	LRP1	1.12573	5	1.32043	2	other
CD14	ITGB1	1.341	5	1.26152	2	other
PLAU	ITGB1	1.17624	5	1.26152	2	other
PLAU	ITGB5	1.17624	5	1.07971	2	other
PLAU	LRP1	1.17624	5	1.32043	2	other
PLAU	MRC2	1.17624	5	1.2875	2	other
PTGS2	CAV1	1.35409	5	1.15357	2	other
SERPINA1	LRP1	1.69965	5	1.32043	2	other
CD14	ITGB1	1.341	5	1.27574	3	other
PLAU	ITGB1	1.17624	5	1.27574	3	other
PLAU	ITGB5	1.17624	5	0.917944	3	other
PTGS2	CAV1	1.35409	5	1.26402	3	other
C1QB	LRP1	1.52243	5	1.18449	4	other
C3	LRP1	1.12573	5	1.18449	4	other
CD14	ITGB1	1.341	5	1.20846	4	other
PLAU	ITGB1	1.17624	5	1.20846	4	other
PLAU	ITGB5	1.17624	5	0.942902	4	other
PLAU	LRP1	1.17624	5	1.18449	4	other
SERPINA1	LRP1	1.69965	5	1.18449	4	other
ALOX5AP	ALOX5	0.840494	5	0.972824	5	other
C3	ITGB2	1.12573	5	1.18169	5	other
PLAU	ITGB2	1.17624	5	1.18169	5	other
PLAU	PLAUR	1.17624	5	1.81777	5	other
PTGS2	ALOX5	1.35409	5	0.972824	5	other
TNF	TNFRSF1B	1.8953	5	1.05839	5	other
HLA-DRB1	CD4	1.80182	5	0.873449	5	other
LGALS9	HAVCR2	0.917844	5	1.05419	5	checkpoint
PLAU	ITGA5	1.17624	5	1.01749	6	other
PTGS2	CAV1	1.35409	5	1.59055	6	other
IL1B	IL1R1	2.40218	5	1.27414	6	cytokine
C1QB	LRP1	1.52243	5	1.00999	7	other
C3	LRP1	1.12573	5	1.00999	7	other
CD14	ITGB1	1.341	5	1.51721	7	other
PLAU	ITGB1	1.17624	5	1.51721	7	other
PLAU	ITGB5	1.17624	5	1.08436	7	other
PLAU	LRP1	1.17624	5	1.00999	7	other
SERPINA1	LRP1	1.69965	5	1.00999	7	other
PLAU	ITGA5	1.17624	5	1.35182	8	other
PTGS2	CAV1	1.35409	5	1.78858	8	other
IL1B	IL1R1	2.40218	5	1.61032	8	cytokine
C1QA	CD93	1.48254	5	1.63767	10	other
NAMPT	INSR	1.51567	5	1.8902	10	other
PLAU	ITGA5	1.17624	5	1.57126	10	other
PTGS2	CAV1	1.35409	5	1.13992	10	other
CD14	ITGB1	1.341	5	1.15365	11	other
PLAU	ITGB1	1.17624	5	1.15365	11	other
PTGS2	CAV1	1.35409	5	1.14387	11	other
C3	ITGB2	1.12573	5	1.03035	12	other
PLAU	ITGB2	1.17624	5	1.03035	12	other
IL18	CD48	1.42273	5	1.42966	12	cytokine
ALOX5AP	ALOX5	0.840494	5	1.98518	14	other
PLAU	PLAUR	1.17624	5	1.0933	14	other
PTGS2	ALOX5	1.35409	5	1.98518	14	other
C3	ITGB2	1.12573	5	1.40964	15	other
PLAU	ITGB2	1.17624	5	1.40964	15	other
PLAU	PLAUR	1.17624	5	1.8108	15	other
TNF	TNFRSF1B	1.8953	5	1.81046	15	other
IL18	CD48	1.42273	5	1.43055	15	cytokine
CTGF	ITGB2	1.05722	6	1.56372	0	growth factor
CTGF	LRP1	1.05722	6	1.068	0	growth factor
APP	CD74	1.14002	6	1.75744	0	other
APP	LRP1	1.14002	6	1.068	0	other
BGN	LY96	1.22639	6	1.25123	0	other
CP	SLC40A1	1.57514	6	1.11161	0	other
FN1	C5AR1	1.31376	6	1.45489	0	other
FN1	CD44	1.31376	6	1.0358	0	other
FN1	PLAUR	1.31376	6	1.33618	0	other
GAS6	AXL	1.35645	6	0.996699	0	other
MDK	LRP1	1.3394	6	1.068	0	other
SEMA3F	NRP1	1.40652	6	1.07525	0	other
SEMA3F	NRP2	1.40652	6	1.21295	0	other
SERPINE1	LRP1	1.30344	6	1.068	0	other
SERPINE1	PLAUR	1.30344	6	1.33618	0	other
SERPINE2	LRP1	1.20374	6	1.068	0	other
SLPI	CD4	2.00667	6	1.41502	0	other
THBS1	LRP1	1.9958	6	1.068	0	other
VIM	CD44	1.22649	6	1.0358	0	other
VWF	SIRPA	2.45835	6	1.26253	0	other
CTGF	LRP1	1.05722	6	1.32043	2	growth factor
PDGFD	PDGFRB	1.94685	6	1.57824	2	growth factor
APP	CAV1	1.14002	6	1.15357	2	other
APP	LRP1	1.14002	6	1.32043	2	other
COL8A1	ITGA1	1.34642	6	1.04761	2	other
FN1	ITGB1	1.31376	6	1.26152	2	other
FN1	SDC2	1.31376	6	1.52782	2	other
HSPG2	ITGB1	1.89399	6	1.26152	2	other
LAMB1	ITGA1	1.53377	6	1.04761	2	other
LAMB1	ITGB1	1.53377	6	1.26152	2	other
LTBP3	ITGB5	1.16845	6	1.07971	2	other
MDK	ITGB1	1.3394	6	1.26152	2	other
MDK	LRP1	1.3394	6	1.32043	2	other
MMP2	SDC2	1.33474	6	1.52782	2	other
SERPINE1	ITGB5	1.30344	6	1.07971	2	other
SERPINE1	LRP1	1.30344	6	1.32043	2	other
SERPINE2	LRP1	1.20374	6	1.32043	2	other
TGM2	ITGB1	0.918083	6	1.26152	2	other
THBS1	ITGB1	1.9958	6	1.26152	2	other
THBS1	LRP1	1.9958	6	1.32043	2	other
APP	CAV1	1.14002	6	1.26402	3	other
FN1	ITGA8	1.31376	6	1.88434	3	other
FN1	ITGB1	1.31376	6	1.27574	3	other
FN1	SDC2	1.31376	6	0.955648	3	other
HSPG2	ITGB1	1.89399	6	1.27574	3	other
LAMB1	ITGB1	1.53377	6	1.27574	3	other
LTBP3	ITGB5	1.16845	6	0.917944	3	other
MDK	ITGB1	1.3394	6	1.27574	3	other
MMP2	SDC2	1.33474	6	0.955648	3	other
SERPINE1	ITGB5	1.30344	6	0.917944	3	other
TGM2	ITGB1	0.918083	6	1.27574	3	other
THBS1	ITGB1	1.9958	6	1.27574	3	other
CTGF	LRP1	1.05722	6	1.18449	4	growth factor
APP	LRP1	1.14002	6	1.18449	4	other
FN1	ITGA8	1.31376	6	1.56481	4	other
FN1	ITGB1	1.31376	6	1.20846	4	other
FN1	SDC2	1.31376	6	0.98362	4	other
HSPG2	ITGB1	1.89399	6	1.20846	4	other
LAMB1	ITGB1	1.53377	6	1.20846	4	other
LTBP3	ITGB5	1.16845	6	0.942902	4	other
MDK	ITGB1	1.3394	6	1.20846	4	other
MDK	LRP1	1.3394	6	1.18449	4	other
MMP2	SDC2	1.33474	6	0.98362	4	other
SERPINE1	ITGB5	1.30344	6	0.942902	4	other
SERPINE1	LRP1	1.30344	6	1.18449	4	other
SERPINE2	LRP1	1.20374	6	1.18449	4	other
TGM2	ITGB1	0.918083	6	1.20846	4	other
THBS1	ITGB1	1.9958	6	1.20846	4	other
THBS1	LRP1	1.9958	6	1.18449	4	other
CTGF	ITGB2	1.05722	6	1.18169	5	growth factor
APP	CD74	1.14002	6	1.63656	5	other
BGN	LY96	1.22639	6	1.25839	5	other
FN1	PLAUR	1.31376	6	1.81777	5	other
GAS6	AXL	1.35645	6	1.49679	5	other
SERPINE1	PLAUR	1.30344	6	1.81777	5	other
SLPI	CD4	2.00667	6	0.873449	5	other
CTGF	ITGA5	1.05722	6	1.01749	6	growth factor
APP	CAV1	1.14002	6	1.59055	6	other
BMP4	BMPR2	2.98835	6	1.73623	6	other
BMP6	BMPR2	2.65682	6	1.73623	6	other
CD34	SELL	1.96877	6	2.03426	6	other
CD34	SELP	1.96877	6	2.43935	6	other
FN1	ITGA5	1.31376	6	1.01749	6	other
GDF7	BMPR2	2.2634	6	1.73623	6	other
LAMB1	ITGB4	1.53377	6	1.15213	6	other
MDK	PTPRB	1.3394	6	2.11915	6	other
PODXL	SELL	1.57972	6	2.03426	6	other
VWF	SELP	2.45835	6	2.43935	6	other
CTGF	LRP1	1.05722	6	1.00999	7	growth factor
PDGFD	PDGFRB	1.94685	6	1.0534	7	growth factor
APP	LRP1	1.14002	6	1.00999	7	other
COL8A1	ITGA1	1.34642	6	1.57174	7	other
FN1	ITGA8	1.31376	6	1.69146	7	other
FN1	ITGB1	1.31376	6	1.51721	7	other
FN1	SDC2	1.31376	6	1.55005	7	other
FN1	TNFRSF11B	1.31376	6	1.73731	7	other
HSPG2	ITGB1	1.89399	6	1.51721	7	other
JAG1	NOTCH3	0.906346	6	1.49324	7	other
LAMB1	ITGA1	1.53377	6	1.57174	7	other
LAMB1	ITGB1	1.53377	6	1.51721	7	other
LTBP3	ITGB5	1.16845	6	1.08436	7	other
MDK	ITGB1	1.3394	6	1.51721	7	other
MDK	LRP1	1.3394	6	1.00999	7	other
MMP2	SDC2	1.33474	6	1.55005	7	other
SERPINE1	ITGB5	1.30344	6	1.08436	7	other
SERPINE1	LRP1	1.30344	6	1.00999	7	other
SERPINE2	LRP1	1.20374	6	1.00999	7	other
TGM2	ITGB1	0.918083	6	1.51721	7	other
THBS1	ITGB1	1.9958	6	1.51721	7	other
THBS1	LRP1	1.9958	6	1.00999	7	other
THBS1	TNFRSF11B	1.9958	6	1.73731	7	other
TNFSF10	TNFRSF11B	1.21156	6	1.73731	7	other
VWF	TNFRSF11B	2.45835	6	1.73731	7	other
CTGF	ITGA5	1.05722	6	1.35182	8	growth factor
APP	CAV1	1.14002	6	1.78858	8	other
BMP4	BMPR2	2.98835	6	1.49287	8	other
BMP6	BMPR2	2.65682	6	1.49287	8	other
CD34	SELL	1.96877	6	1.26436	8	other
CD34	SELP	1.96877	6	2.23326	8	other
FN1	ITGA5	1.31376	6	1.35182	8	other
GDF7	BMPR2	2.2634	6	1.49287	8	other
LAMB1	ITGB4	1.53377	6	2.36564	8	other
MDK	PTPRB	1.3394	6	2.21406	8	other
PODXL	SELL	1.57972	6	1.26436	8	other
VWF	SELP	2.45835	6	2.23326	8	other
CTGF	ITGA5	1.05722	6	1.57126	10	growth factor
APP	CAV1	1.14002	6	1.13992	10	other
FN1	ITGA5	1.31376	6	1.57126	10	other
FN1	ITGA6	1.31376	6	2.98463	10	other
LAMB1	ITGA6	1.53377	6	2.98463	10	other
LAMB1	ITGB4	1.53377	6	1.98611	10	other
MDK	ITGA6	1.3394	6	2.98463	10	other
MDK	PTPRB	1.3394	6	1.3571	10	other
SEMA3F	NRP1	1.40652	6	0.970809	10	other
THBS1	ITGA6	1.9958	6	2.98463	10	other
PDGFD	PDGFRB	1.94685	6	1.97191	11	growth factor
APP	CAV1	1.14002	6	1.14387	11	other
COL8A1	ITGA1	1.34642	6	1.2578	11	other
FN1	ITGB1	1.31376	6	1.15365	11	other
HSPG2	ITGB1	1.89399	6	1.15365	11	other
JAG1	NOTCH3	0.906346	6	2.70756	11	other
LAMB1	ITGA1	1.53377	6	1.2578	11	other
LAMB1	ITGB1	1.53377	6	1.15365	11	other
MDK	ITGB1	1.3394	6	1.15365	11	other
TGM2	ITGB1	0.918083	6	1.15365	11	other
THBS1	ITGB1	1.9958	6	1.15365	11	other
CTGF	ITGB2	1.05722	6	1.03035	12	growth factor
HLA-E	KLRD1	1.50567	6	4.38013	12	other
APP	CD74	1.14002	6	1.77957	13	other
APP	SLC45A3	1.14002	6	4.26335	14	other
FN1	CD44	1.31376	6	1.89963	14	other
FN1	PLAUR	1.31376	6	1.0933	14	other
SERPINE1	PLAUR	1.30344	6	1.0933	14	other
VIM	CD44	1.22649	6	1.89963	14	other
CTGF	ITGB2	1.05722	6	1.40964	15	growth factor
CD34	SELL	1.96877	6	1.86252	15	other
FN1	C5AR1	1.31376	6	2.53908	15	other
FN1	PLAUR	1.31376	6	1.8108	15	other
PODXL	SELL	1.57972	6	1.86252	15	other
SERPINE1	PLAUR	1.30344	6	1.8108	15	other
CTGF	ITGB2	1.75051	7	1.56372	0	growth factor
CTGF	LRP1	1.75051	7	1.068	0	growth factor
A2M	LRP1	1.2418	7	1.068	0	other
BGN	LY96	1.40903	7	1.25123	0	other
COL14A1	CD44	1.49108	7	1.0358	0	other
COL1A1	CD44	1.10153	7	1.0358	0	other
COL1A1	CD93	1.10153	7	1.43708	0	other
COL1A2	CD44	1.50167	7	1.0358	0	other
COL1A2	CD93	1.50167	7	1.43708	0	other
COL4A1	CD93	1.28847	7	1.43708	0	other
COL4A2	CD93	1.59396	7	1.43708	0	other
CYR61	ITGB2	1.7584	7	1.56372	0	other
FN1	C5AR1	1.70387	7	1.45489	0	other
FN1	CD44	1.70387	7	1.0358	0	other
FN1	PLAUR	1.70387	7	1.33618	0	other
GAS6	AXL	1.2464	7	0.996699	0	other
SERPINE1	LRP1	1.4148	7	1.068	0	other
SERPINE1	PLAUR	1.4148	7	1.33618	0	other
SERPING1	LRP1	1.27167	7	1.068	0	other
VCAN	CD44	1.78612	7	1.0358	0	other
VIM	CD44	1.20168	7	1.0358	0	other
CTGF	LRP1	1.75051	7	1.32043	2	growth factor
PDGFA	PDGFRB	1.09514	7	1.57824	2	growth factor
A2M	LRP1	1.2418	7	1.32043	2	other
COL18A1	ITGB1	1.67054	7	1.26152	2	other
COL1A1	ITGA1	1.10153	7	1.04761	2	other
COL1A1	ITGB1	1.10153	7	1.26152	2	other
COL1A2	ITGA1	1.50167	7	1.04761	2	other
COL1A2	ITGB1	1.50167	7	1.26152	2	other
COL4A1	ITGA1	1.28847	7	1.04761	2	other
COL4A1	ITGB1	1.28847	7	1.26152	2	other
COL6A1	ITGA1	1.44904	7	1.04761	2	other
COL6A1	ITGB1	1.44904	7	1.26152	2	other
COL6A2	ITGA1	1.62528	7	1.04761	2	other
COL6A2	ITGB1	1.62528	7	1.26152	2	other
COL8A1	ITGA1	1.44309	7	1.04761	2	other
CYR61	CAV1	1.7584	7	1.15357	2	other
CYR61	ITGB5	1.7584	7	1.07971	2	other
EDIL3	ITGB5	1.52854	7	1.07971	2	other
FBN1	ITGB1	0.961326	7	1.26152	2	other
FN1	ITGB1	1.70387	7	1.26152	2	other
FN1	SDC2	1.70387	7	1.52782	2	other
LGALS3BP	ITGB1	1.18432	7	1.26152	2	other
LTBP1	ITGB5	1.72852	7	1.07971	2	other
LTBP3	ITGB5	1.04168	7	1.07971	2	other
MFGE8	PDGFRB	1.684	7	1.57824	2	other
SERPINE1	ITGB5	1.4148	7	1.07971	2	other
SERPINE1	LRP1	1.4148	7	1.32043	2	other
SERPING1	LRP1	1.27167	7	1.32043	2	other
THBS2	ITGB1	1.82918	7	1.26152	2	other
VCAN	ITGB1	1.78612	7	1.26152	2	other
COL18A1	ITGB1	1.67054	7	1.27574	3	other
COL1A1	ITGB1	1.10153	7	1.27574	3	other
COL1A2	ITGB1	1.50167	7	1.27574	3	other
COL4A1	ITGB1	1.28847	7	1.27574	3	other
COL6A1	ITGB1	1.44904	7	1.27574	3	other
COL6A2	ITGB1	1.62528	7	1.27574	3	other
CYR61	CAV1	1.7584	7	1.26402	3	other
CYR61	ITGB5	1.7584	7	0.917944	3	other
EDIL3	ITGB5	1.52854	7	0.917944	3	other
FBN1	ITGB1	0.961326	7	1.27574	3	other
FN1	ITGA8	1.70387	7	1.88434	3	other
FN1	ITGB1	1.70387	7	1.27574	3	other
FN1	SDC2	1.70387	7	0.955648	3	other
LGALS3BP	ITGB1	1.18432	7	1.27574	3	other
LTBP1	ITGB5	1.72852	7	0.917944	3	other
LTBP3	ITGB5	1.04168	7	0.917944	3	other
SERPINE1	ITGB5	1.4148	7	0.917944	3	other
THBS2	ITGB1	1.82918	7	1.27574	3	other
VCAN	ITGB1	1.78612	7	1.27574	3	other
CTGF	LRP1	1.75051	7	1.18449	4	growth factor
A2M	LRP1	1.2418	7	1.18449	4	other
COL18A1	ITGB1	1.67054	7	1.20846	4	other
COL1A1	ITGB1	1.10153	7	1.20846	4	other
COL1A2	ITGB1	1.50167	7	1.20846	4	other
COL4A1	ITGB1	1.28847	7	1.20846	4	other
COL6A1	ITGB1	1.44904	7	1.20846	4	other
COL6A2	ITGB1	1.62528	7	1.20846	4	other
CYR61	ITGB5	1.7584	7	0.942902	4	other
EDIL3	ITGB5	1.52854	7	0.942902	4	other
FBN1	ITGB1	0.961326	7	1.20846	4	other
FN1	ITGA8	1.70387	7	1.56481	4	other
FN1	ITGB1	1.70387	7	1.20846	4	other
FN1	SDC2	1.70387	7	0.98362	4	other
INHBA	ENG	2.09423	7	1.22251	4	other
LGALS3BP	ITGB1	1.18432	7	1.20846	4	other
LTBP1	ITGB5	1.72852	7	0.942902	4	other
LTBP3	ITGB5	1.04168	7	0.942902	4	other
SERPINE1	ITGB5	1.4148	7	0.942902	4	other
SERPINE1	LRP1	1.4148	7	1.18449	4	other
SERPING1	LRP1	1.27167	7	1.18449	4	other
THBS2	ITGB1	1.82918	7	1.20846	4	other
VCAN	ITGB1	1.78612	7	1.20846	4	other
CTGF	ITGB2	1.75051	7	1.18169	5	growth factor
BGN	LY96	1.40903	7	1.25839	5	other
CYR61	ITGB2	1.7584	7	1.18169	5	other
FN1	PLAUR	1.70387	7	1.81777	5	other
GAS6	AXL	1.2464	7	1.49679	5	other
SERPINE1	PLAUR	1.4148	7	1.81777	5	other
CTGF	ITGA5	1.75051	7	1.01749	6	growth factor
COL18A1	ITGA5	1.67054	7	1.01749	6	other
COL1A1	ITGA5	1.10153	7	1.01749	6	other
CYR61	CAV1	1.7584	7	1.59055	6	other
CYR61	ITGA5	1.7584	7	1.01749	6	other
FBN1	ITGA5	0.961326	7	1.01749	6	other
FN1	ITGA5	1.70387	7	1.01749	6	other
INHBA	ENG	2.09423	7	1.26314	6	other
SERPING1	SELP	1.27167	7	2.43935	6	other
VCAN	SELL	1.78612	7	2.03426	6	other
VCAN	SELP	1.78612	7	2.43935	6	other
CTGF	LRP1	1.75051	7	1.00999	7	growth factor
PDGFA	PDGFRB	1.09514	7	1.0534	7	growth factor
A2M	LRP1	1.2418	7	1.00999	7	other
COL18A1	ITGB1	1.67054	7	1.51721	7	other
COL1A1	ITGA1	1.10153	7	1.57174	7	other
COL1A1	ITGB1	1.10153	7	1.51721	7	other
COL1A2	ITGA1	1.50167	7	1.57174	7	other
COL1A2	ITGB1	1.50167	7	1.51721	7	other
COL4A1	ITGA1	1.28847	7	1.57174	7	other
COL4A1	ITGB1	1.28847	7	1.51721	7	other
COL6A1	ITGA1	1.44904	7	1.57174	7	other
COL6A1	ITGB1	1.44904	7	1.51721	7	other
COL6A2	ITGA1	1.62528	7	1.57174	7	other
COL6A2	ITGB1	1.62528	7	1.51721	7	other
COL8A1	ITGA1	1.44309	7	1.57174	7	other
CYR61	ITGB5	1.7584	7	1.08436	7	other
EDIL3	ITGB5	1.52854	7	1.08436	7	other
FBN1	ITGB1	0.961326	7	1.51721	7	other
FN1	ITGA8	1.70387	7	1.69146	7	other
FN1	ITGB1	1.70387	7	1.51721	7	other
FN1	SDC2	1.70387	7	1.55005	7	other
FN1	TNFRSF11B	1.70387	7	1.73731	7	other
JAG1	NOTCH3	1.35201	7	1.49324	7	other
LGALS3BP	ITGB1	1.18432	7	1.51721	7	other
LTBP1	ITGB5	1.72852	7	1.08436	7	other
LTBP3	ITGB5	1.04168	7	1.08436	7	other
MFGE8	PDGFRB	1.684	7	1.0534	7	other
SERPINE1	ITGB5	1.4148	7	1.08436	7	other
SERPINE1	LRP1	1.4148	7	1.00999	7	other
SERPING1	LRP1	1.27167	7	1.00999	7	other
THBS2	ITGB1	1.82918	7	1.51721	7	other
THBS2	NOTCH3	1.82918	7	1.49324	7	other
VCAN	ITGB1	1.78612	7	1.51721	7	other
CTGF	ITGA5	1.75051	7	1.35182	8	growth factor
COL18A1	ITGA5	1.67054	7	1.35182	8	other
COL1A1	ITGA5	1.10153	7	1.35182	8	other
CYR61	CAV1	1.7584	7	1.78858	8	other
CYR61	ITGA5	1.7584	7	1.35182	8	other
FBN1	ITGA5	0.961326	7	1.35182	8	other
FN1	ITGA5	1.70387	7	1.35182	8	other
SERPING1	SELP	1.27167	7	2.23326	8	other
VCAN	SELL	1.78612	7	1.26436	8	other
VCAN	SELP	1.78612	7	2.23326	8	other
CTGF	ITGA5	1.75051	7	1.57126	10	growth factor
COL18A1	ITGA5	1.67054	7	1.57126	10	other
COL1A1	CD93	1.10153	7	1.63767	10	other
COL1A1	ITGA5	1.10153	7	1.57126	10	other
COL1A2	CD93	1.50167	7	1.63767	10	other
COL4A1	CD93	1.28847	7	1.63767	10	other
COL4A2	CD93	1.59396	7	1.63767	10	other
COL6A1	ITGA6	1.44904	7	2.98463	10	other
CYR61	CAV1	1.7584	7	1.13992	10	other
CYR61	ITGA5	1.7584	7	1.57126	10	other
FBN1	ITGA5	0.961326	7	1.57126	10	other
FN1	ITGA5	1.70387	7	1.57126	10	other
FN1	ITGA6	1.70387	7	2.98463	10	other
INHBA	ENG	2.09423	7	1.74262	10	other
THBS2	ITGA6	1.82918	7	2.98463	10	other
PDGFA	PDGFRB	1.09514	7	1.97191	11	growth factor
COL18A1	ITGB1	1.67054	7	1.15365	11	other
COL1A1	ITGA1	1.10153	7	1.2578	11	other
COL1A1	ITGB1	1.10153	7	1.15365	11	other
COL1A2	ITGA1	1.50167	7	1.2578	11	other
COL1A2	ITGB1	1.50167	7	1.15365	11	other
COL4A1	ITGA1	1.28847	7	1.2578	11	other
COL4A1	ITGB1	1.28847	7	1.15365	11	other
COL6A1	ITGA1	1.44904	7	1.2578	11	other
COL6A1	ITGB1	1.44904	7	1.15365	11	other
COL6A2	ITGA1	1.62528	7	1.2578	11	other
COL6A2	ITGB1	1.62528	7	1.15365	11	other
COL8A1	ITGA1	1.44309	7	1.2578	11	other
CYR61	CAV1	1.7584	7	1.14387	11	other
FBN1	ITGB1	0.961326	7	1.15365	11	other
FN1	ITGB1	1.70387	7	1.15365	11	other
JAG1	NOTCH3	1.35201	7	2.70756	11	other
LGALS3BP	ITGB1	1.18432	7	1.15365	11	other
MFGE8	PDGFRB	1.684	7	1.97191	11	other
THBS2	ITGB1	1.82918	7	1.15365	11	other
THBS2	NOTCH3	1.82918	7	2.70756	11	other
VCAN	ITGB1	1.78612	7	1.15365	11	other
CTGF	ITGB2	1.75051	7	1.03035	12	growth factor
CYR61	ITGB2	1.7584	7	1.03035	12	other
COL14A1	CD44	1.49108	7	1.89963	14	other
COL1A1	CD44	1.10153	7	1.89963	14	other
COL1A2	CD44	1.50167	7	1.89963	14	other
FN1	CD44	1.70387	7	1.89963	14	other
FN1	PLAUR	1.70387	7	1.0933	14	other
SERPINE1	PLAUR	1.4148	7	1.0933	14	other
VCAN	CD44	1.78612	7	1.89963	14	other
VIM	CD44	1.20168	7	1.89963	14	other
CTGF	ITGB2	1.75051	7	1.40964	15	growth factor
CYR61	ITGB2	1.7584	7	1.40964	15	other
FN1	C5AR1	1.70387	7	2.53908	15	other
FN1	PLAUR	1.70387	7	1.8108	15	other
SERPINE1	PLAUR	1.4148	7	1.8108	15	other
VCAN	SELL	1.78612	7	1.86252	15	other
APP	CD74	1.36873	8	1.75744	0	other
APP	LRP1	1.36873	8	1.068	0	other
BGN	LY96	1.1733	8	1.25123	0	other
GAS6	AXL	1.29028	8	0.996699	0	other
ICAM2	ITGB2	2.14811	8	1.56372	0	other
PSAP	LRP1	1.07661	8	1.068	0	other
SEMA3F	NRP1	2.66305	8	1.07525	0	other
SEMA3F	NRP2	2.66305	8	1.21295	0	other
VIM	CD44	1.17321	8	1.0358	0	other
VWF	SIRPA	2.59824	8	1.26253	0	other
ADAM15	ITGB1	1.99548	8	1.26152	2	other
APP	CAV1	1.36873	8	1.15357	2	other
APP	LRP1	1.36873	8	1.32043	2	other
COL8A1	ITGA1	1.3051	8	1.04761	2	other
HSPG2	ITGB1	2.16361	8	1.26152	2	other
LAMB1	ITGA1	1.30221	8	1.04761	2	other
LAMB1	ITGB1	1.30221	8	1.26152	2	other
LTBP3	ITGB5	1.11133	8	1.07971	2	other
MMP2	SDC2	1.49851	8	1.52782	2	other
PSAP	LRP1	1.07661	8	1.32043	2	other
TGM2	ITGB1	1.94499	8	1.26152	2	other
ADAM15	ITGB1	1.99548	8	1.27574	3	other
APP	CAV1	1.36873	8	1.26402	3	other
HSPG2	ITGB1	2.16361	8	1.27574	3	other
LAMB1	ITGB1	1.30221	8	1.27574	3	other
LTBP3	ITGB5	1.11133	8	0.917944	3	other
MMP2	SDC2	1.49851	8	0.955648	3	other
TGM2	ITGB1	1.94499	8	1.27574	3	other
ADAM15	ITGB1	1.99548	8	1.20846	4	other
APP	LRP1	1.36873	8	1.18449	4	other
HSPG2	ITGB1	2.16361	8	1.20846	4	other
LAMB1	ITGB1	1.30221	8	1.20846	4	other
LTBP3	ITGB5	1.11133	8	0.942902	4	other
MMP2	SDC2	1.49851	8	0.98362	4	other
PSAP	LRP1	1.07661	8	1.18449	4	other
TGM2	ITGB1	1.94499	8	1.20846	4	other
APP	CD74	1.36873	8	1.63656	5	other
BGN	LY96	1.1733	8	1.25839	5	other
GAS6	AXL	1.29028	8	1.49679	5	other
ICAM2	ITGB2	2.14811	8	1.18169	5	other
ADAM15	ITGA5	1.99548	8	1.01749	6	other
APP	CAV1	1.36873	8	1.59055	6	other
CD34	SELL	2.16592	8	2.03426	6	other
CD34	SELP	2.16592	8	2.43935	6	other
CFH	SELL	1.30756	8	2.03426	6	other
LAMB1	ITGB4	1.30221	8	1.15213	6	other
PODXL	SELL	2.5038	8	2.03426	6	other
VWF	SELP	2.59824	8	2.43935	6	other
ADAM15	ITGB1	1.99548	8	1.51721	7	other
APP	LRP1	1.36873	8	1.00999	7	other
COL8A1	ITGA1	1.3051	8	1.57174	7	other
HSPG2	ITGB1	2.16361	8	1.51721	7	other
JAG1	NOTCH3	1.0248	8	1.49324	7	other
LAMB1	ITGA1	1.30221	8	1.57174	7	other
LAMB1	ITGB1	1.30221	8	1.51721	7	other
LTBP3	ITGB5	1.11133	8	1.08436	7	other
MMP2	SDC2	1.49851	8	1.55005	7	other
PSAP	LRP1	1.07661	8	1.00999	7	other
PSAP	SORT1	1.07661	8	1.14015	7	other
TGM2	ITGB1	1.94499	8	1.51721	7	other
TNFSF10	TNFRSF11B	1.14876	8	1.73731	7	other
VWF	TNFRSF11B	2.59824	8	1.73731	7	other
ADAM15	ITGA5	1.99548	8	1.35182	8	other
APP	CAV1	1.36873	8	1.78858	8	other
CD34	SELL	2.16592	8	1.26436	8	other
CD34	SELP	2.16592	8	2.23326	8	other
CFH	SELL	1.30756	8	1.26436	8	other
LAMB1	ITGB4	1.30221	8	2.36564	8	other
PODXL	SELL	2.5038	8	1.26436	8	other
VWF	SELP	2.59824	8	2.23326	8	other
ADAM15	ITGA5	1.99548	8	1.57126	10	other
APP	CAV1	1.36873	8	1.13992	10	other
LAMB1	ITGA6	1.30221	8	2.98463	10	other
LAMB1	ITGB4	1.30221	8	1.98611	10	other
SEMA3F	NRP1	2.66305	8	0.970809	10	other
ADAM15	ITGB1	1.99548	8	1.15365	11	other
APP	CAV1	1.36873	8	1.14387	11	other
COL8A1	ITGA1	1.3051	8	1.2578	11	other
HSPG2	ITGB1	2.16361	8	1.15365	11	other
JAG1	NOTCH3	1.0248	8	2.70756	11	other
LAMB1	ITGA1	1.30221	8	1.2578	11	other
LAMB1	ITGB1	1.30221	8	1.15365	11	other
TGM2	ITGB1	1.94499	8	1.15365	11	other
HLA-E	KLRD1	1.55761	8	4.38013	12	other
ICAM2	ITGB2	2.14811	8	1.03035	12	other
APP	CD74	1.36873	8	1.77957	13	other
APP	SLC45A3	1.36873	8	4.26335	14	other
VIM	CD44	1.17321	8	1.89963	14	other
CD34	SELL	2.16592	8	1.86252	15	other
CFH	SELL	1.30756	8	1.86252	15	other
ICAM2	ITGB2	2.14811	8	1.40964	15	other
PODXL	SELL	2.5038	8	1.86252	15	other
CTGF	ITGB2	1.24371	9	1.56372	0	growth factor
CTGF	LRP1	1.24371	9	1.068	0	growth factor
BGN	LY96	1.09613	9	1.25123	0	other
COL1A2	CD44	1.08138	9	1.0358	0	other
COL1A2	CD93	1.08138	9	1.43708	0	other
CYR61	ITGB2	1.17017	9	1.56372	0	other
FN1	C5AR1	1.1302	9	1.45489	0	other
FN1	CD44	1.1302	9	1.0358	0	other
FN1	PLAUR	1.1302	9	1.33618	0	other
VCAN	CD44	0.937293	9	1.0358	0	other
VIM	CD44	1.10127	9	1.0358	0	other
CTGF	LRP1	1.24371	9	1.32043	2	growth factor
COL1A2	ITGA1	1.08138	9	1.04761	2	other
COL1A2	ITGB1	1.08138	9	1.26152	2	other
COL6A2	ITGA1	0.93036	9	1.04761	2	other
COL6A2	ITGB1	0.93036	9	1.26152	2	other
CYR61	CAV1	1.17017	9	1.15357	2	other
CYR61	ITGB5	1.17017	9	1.07971	2	other
FN1	ITGB1	1.1302	9	1.26152	2	other
FN1	SDC2	1.1302	9	1.52782	2	other
MFGE8	PDGFRB	1.34354	9	1.57824	2	other
VCAN	ITGB1	0.937293	9	1.26152	2	other
COL1A2	ITGB1	1.08138	9	1.27574	3	other
COL6A2	ITGB1	0.93036	9	1.27574	3	other
CYR61	CAV1	1.17017	9	1.26402	3	other
CYR61	ITGB5	1.17017	9	0.917944	3	other
FN1	ITGA8	1.1302	9	1.88434	3	other
FN1	ITGB1	1.1302	9	1.27574	3	other
FN1	SDC2	1.1302	9	0.955648	3	other
VCAN	ITGB1	0.937293	9	1.27574	3	other
CTGF	LRP1	1.24371	9	1.18449	4	growth factor
COL1A2	ITGB1	1.08138	9	1.20846	4	other
COL6A2	ITGB1	0.93036	9	1.20846	4	other
CYR61	ITGB5	1.17017	9	0.942902	4	other
FN1	ITGA8	1.1302	9	1.56481	4	other
FN1	ITGB1	1.1302	9	1.20846	4	other
FN1	SDC2	1.1302	9	0.98362	4	other
VCAN	ITGB1	0.937293	9	1.20846	4	other
CTGF	ITGB2	1.24371	9	1.18169	5	growth factor
BGN	LY96	1.09613	9	1.25839	5	other
CYR61	ITGB2	1.17017	9	1.18169	5	other
FN1	PLAUR	1.1302	9	1.81777	5	other
CTGF	ITGA5	1.24371	9	1.01749	6	growth factor
CYR61	CAV1	1.17017	9	1.59055	6	other
CYR61	ITGA5	1.17017	9	1.01749	6	other
FN1	ITGA5	1.1302	9	1.01749	6	other
VCAN	SELL	0.937293	9	2.03426	6	other
VCAN	SELP	0.937293	9	2.43935	6	other
CTGF	LRP1	1.24371	9	1.00999	7	growth factor
COL1A2	ITGA1	1.08138	9	1.57174	7	other
COL1A2	ITGB1	1.08138	9	1.51721	7	other
COL6A2	ITGA1	0.93036	9	1.57174	7	other
COL6A2	ITGB1	0.93036	9	1.51721	7	other
CYR61	ITGB5	1.17017	9	1.08436	7	other
FN1	ITGA8	1.1302	9	1.69146	7	other
FN1	ITGB1	1.1302	9	1.51721	7	other
FN1	SDC2	1.1302	9	1.55005	7	other
FN1	TNFRSF11B	1.1302	9	1.73731	7	other
MFGE8	PDGFRB	1.34354	9	1.0534	7	other
VCAN	ITGB1	0.937293	9	1.51721	7	other
CTGF	ITGA5	1.24371	9	1.35182	8	growth factor
CYR61	CAV1	1.17017	9	1.78858	8	other
CYR61	ITGA5	1.17017	9	1.35182	8	other
FN1	ITGA5	1.1302	9	1.35182	8	other
VCAN	SELL	0.937293	9	1.26436	8	other
VCAN	SELP	0.937293	9	2.23326	8	other
CTGF	ITGA5	1.24371	9	1.57126	10	growth factor
COL1A2	CD93	1.08138	9	1.63767	10	other
CYR61	CAV1	1.17017	9	1.13992	10	other
CYR61	ITGA5	1.17017	9	1.57126	10	other
FN1	ITGA5	1.1302	9	1.57126	10	other
FN1	ITGA6	1.1302	9	2.98463	10	other
COL1A2	ITGA1	1.08138	9	1.2578	11	other
COL1A2	ITGB1	1.08138	9	1.15365	11	other
COL6A2	ITGA1	0.93036	9	1.2578	11	other
COL6A2	ITGB1	0.93036	9	1.15365	11	other
CYR61	CAV1	1.17017	9	1.14387	11	other
FN1	ITGB1	1.1302	9	1.15365	11	other
MFGE8	PDGFRB	1.34354	9	1.97191	11	other
VCAN	ITGB1	0.937293	9	1.15365	11	other
CTGF	ITGB2	1.24371	9	1.03035	12	growth factor
CYR61	ITGB2	1.17017	9	1.03035	12	other
COL1A2	CD44	1.08138	9	1.89963	14	other
FN1	CD44	1.1302	9	1.89963	14	other
FN1	PLAUR	1.1302	9	1.0933	14	other
VCAN	CD44	0.937293	9	1.89963	14	other
VIM	CD44	1.10127	9	1.89963	14	other
CTGF	ITGB2	1.24371	9	1.40964	15	growth factor
CYR61	ITGB2	1.17017	9	1.40964	15	other
FN1	C5AR1	1.1302	9	2.53908	15	other
FN1	PLAUR	1.1302	9	1.8108	15	other
VCAN	SELL	0.937293	9	1.86252	15	other
A2M	LRP1	1.43697	10	1.068	0	other
APP	CD74	1.72857	10	1.75744	0	other
APP	LRP1	1.72857	10	1.068	0	other
COL4A1	CD93	2.16399	10	1.43708	0	other
COL4A2	CD93	1.58082	10	1.43708	0	other
PLAT	ITGB2	2.98209	10	1.56372	0	other
PLAT	LRP1	2.98209	10	1.068	0	other
VWF	SIRPA	1.20581	10	1.26253	0	other
A2M	LRP1	1.43697	10	1.32043	2	other
ADAM15	ITGB1	2.95099	10	1.26152	2	other
APP	CAV1	1.72857	10	1.15357	2	other
APP	LRP1	1.72857	10	1.32043	2	other
COL18A1	ITGB1	1.58252	10	1.26152	2	other
COL4A1	ITGA1	2.16399	10	1.04761	2	other
COL4A1	ITGB1	2.16399	10	1.26152	2	other
COL6A1	ITGA1	1.07913	10	1.04761	2	other
COL6A1	ITGB1	1.07913	10	1.26152	2	other
COL6A2	ITGA1	1.36712	10	1.04761	2	other
COL6A2	ITGB1	1.36712	10	1.26152	2	other
HSPG2	ITGB1	1.97894	10	1.26152	2	other
LAMA4	ITGB1	2.08602	10	1.26152	2	other
LAMB1	ITGA1	1.51803	10	1.04761	2	other
LAMB1	ITGB1	1.51803	10	1.26152	2	other
PLAT	LRP1	2.98209	10	1.32043	2	other
TGM2	ITGB1	1.17977	10	1.26152	2	other
ADAM15	ITGB1	2.95099	10	1.27574	3	other
APP	CAV1	1.72857	10	1.26402	3	other
COL18A1	ITGB1	1.58252	10	1.27574	3	other
COL4A1	ITGB1	2.16399	10	1.27574	3	other
COL6A1	ITGB1	1.07913	10	1.27574	3	other
COL6A2	ITGB1	1.36712	10	1.27574	3	other
HSPG2	ITGB1	1.97894	10	1.27574	3	other
LAMA4	ITGB1	2.08602	10	1.27574	3	other
LAMB1	ITGB1	1.51803	10	1.27574	3	other
TGM2	ITGB1	1.17977	10	1.27574	3	other
A2M	LRP1	1.43697	10	1.18449	4	other
ADAM15	ITGB1	2.95099	10	1.20846	4	other
APP	LRP1	1.72857	10	1.18449	4	other
COL18A1	ITGB1	1.58252	10	1.20846	4	other
COL4A1	ITGB1	2.16399	10	1.20846	4	other
COL6A1	ITGB1	1.07913	10	1.20846	4	other
COL6A2	ITGB1	1.36712	10	1.20846	4	other
HSPG2	ITGB1	1.97894	10	1.20846	4	other
LAMA4	ITGB1	2.08602	10	1.20846	4	other
LAMB1	ITGB1	1.51803	10	1.20846	4	other
PLAT	LRP1	2.98209	10	1.18449	4	other
TGM2	ITGB1	1.17977	10	1.20846	4	other
APP	CD74	1.72857	10	1.63656	5	other
PLAT	ITGB2	2.98209	10	1.18169	5	other
ADAM15	ITGA5	2.95099	10	1.01749	6	other
APP	CAV1	1.72857	10	1.59055	6	other
CD34	SELL	1.47737	10	2.03426	6	other
CD34	SELP	1.47737	10	2.43935	6	other
COL18A1	ITGA5	1.58252	10	1.01749	6	other
LAMB1	ITGB4	1.51803	10	1.15213	6	other
PODXL	SELL	1.9623	10	2.03426	6	other
VWF	SELP	1.20581	10	2.43935	6	other
A2M	LRP1	1.43697	10	1.00999	7	other
ADAM15	ITGB1	2.95099	10	1.51721	7	other
APP	LRP1	1.72857	10	1.00999	7	other
COL18A1	ITGB1	1.58252	10	1.51721	7	other
COL4A1	ITGA1	2.16399	10	1.57174	7	other
COL4A1	ITGB1	2.16399	10	1.51721	7	other
COL6A1	ITGA1	1.07913	10	1.57174	7	other
COL6A1	ITGB1	1.07913	10	1.51721	7	other
COL6A2	ITGA1	1.36712	10	1.57174	7	other
COL6A2	ITGB1	1.36712	10	1.51721	7	other
HSPG2	ITGB1	1.97894	10	1.51721	7	other
LAMA4	ITGB1	2.08602	10	1.51721	7	other
LAMB1	ITGA1	1.51803	10	1.57174	7	other
LAMB1	ITGB1	1.51803	10	1.51721	7	other
PLAT	LRP1	2.98209	10	1.00999	7	other
TGM2	ITGB1	1.17977	10	1.51721	7	other
TNFSF10	TNFRSF11B	1.21957	10	1.73731	7	other
VWF	TNFRSF11B	1.20581	10	1.73731	7	other
ADAM15	ITGA5	2.95099	10	1.35182	8	other
APP	CAV1	1.72857	10	1.78858	8	other
CD34	SELL	1.47737	10	1.26436	8	other
CD34	SELP	1.47737	10	2.23326	8	other
COL18A1	ITGA5	1.58252	10	1.35182	8	other
LAMB1	ITGB4	1.51803	10	2.36564	8	other
PODXL	SELL	1.9623	10	1.26436	8	other
VWF	SELP	1.20581	10	2.23326	8	other
ADAM15	ITGA5	2.95099	10	1.57126	10	other
APP	CAV1	1.72857	10	1.13992	10	other
COL18A1	ITGA5	1.58252	10	1.57126	10	other
COL4A1	CD93	2.16399	10	1.63767	10	other
COL4A2	CD93	1.58082	10	1.63767	10	other
COL6A1	ITGA6	1.07913	10	2.98463	10	other
LAMA4	ITGA6	2.08602	10	2.98463	10	other
LAMB1	ITGA6	1.51803	10	2.98463	10	other
LAMB1	ITGB4	1.51803	10	1.98611	10	other
ADAM15	ITGB1	2.95099	10	1.15365	11	other
APP	CAV1	1.72857	10	1.14387	11	other
COL18A1	ITGB1	1.58252	10	1.15365	11	other
COL4A1	ITGA1	2.16399	10	1.2578	11	other
COL4A1	ITGB1	2.16399	10	1.15365	11	other
COL6A1	ITGA1	1.07913	10	1.2578	11	other
COL6A1	ITGB1	1.07913	10	1.15365	11	other
COL6A2	ITGA1	1.36712	10	1.2578	11	other
COL6A2	ITGB1	1.36712	10	1.15365	11	other
HSPG2	ITGB1	1.97894	10	1.15365	11	other
LAMA4	ITGB1	2.08602	10	1.15365	11	other
LAMB1	ITGA1	1.51803	10	1.2578	11	other
LAMB1	ITGB1	1.51803	10	1.15365	11	other
TGM2	ITGB1	1.17977	10	1.15365	11	other
HLA-E	KLRD1	1.15347	10	4.38013	12	other
PLAT	ITGB2	2.98209	10	1.03035	12	other
APP	CD74	1.72857	10	1.77957	13	other
APP	SLC45A3	1.72857	10	4.26335	14	other
CD34	SELL	1.47737	10	1.86252	15	other
PLAT	ITGB2	2.98209	10	1.40964	15	other
PODXL	SELL	1.9623	10	1.86252	15	other
PGF	NRP1	2.25678	11	1.07525	0	growth factor
PGF	NRP2	2.25678	11	1.21295	0	growth factor
A2M	LRP1	1.36016	11	1.068	0	other
APOE	LRP1	1.21296	11	1.068	0	other
BGN	LY96	1.18205	11	1.25123	0	other
COL14A1	CD44	1.23693	11	1.0358	0	other
COL1A1	CD44	1.07147	11	1.0358	0	other
COL1A1	CD93	1.07147	11	1.43708	0	other
COL4A1	CD93	1.35676	11	1.43708	0	other
COL4A2	CD93	1.53892	11	1.43708	0	other
FN1	C5AR1	1.29832	11	1.45489	0	other
FN1	CD44	1.29832	11	1.0358	0	other
FN1	PLAUR	1.29832	11	1.33618	0	other
SERPING1	LRP1	1.08761	11	1.068	0	other
TFPI	LRP1	1.48186	11	1.068	0	other
A2M	LRP1	1.36016	11	1.32043	2	other
APOE	LRP1	1.21296	11	1.32043	2	other
COL18A1	ITGB1	1.9158	11	1.26152	2	other
COL1A1	ITGA1	1.07147	11	1.04761	2	other
COL1A1	ITGB1	1.07147	11	1.26152	2	other
COL3A1	ITGB1	1.09378	11	1.26152	2	other
COL4A1	ITGA1	1.35676	11	1.04761	2	other
COL4A1	ITGB1	1.35676	11	1.26152	2	other
COL6A1	ITGA1	1.44002	11	1.04761	2	other
COL6A1	ITGB1	1.44002	11	1.26152	2	other
COL6A2	ITGA1	1.57592	11	1.04761	2	other
COL6A2	ITGB1	1.57592	11	1.26152	2	other
FN1	ITGB1	1.29832	11	1.26152	2	other
FN1	SDC2	1.29832	11	1.52782	2	other
LGALS3BP	ITGB1	1.21932	11	1.26152	2	other
MFGE8	PDGFRB	1.30855	11	1.57824	2	other
SERPING1	LRP1	1.08761	11	1.32043	2	other
TFPI	LRP1	1.48186	11	1.32043	2	other
COL18A1	ITGB1	1.9158	11	1.27574	3	other
COL1A1	ITGB1	1.07147	11	1.27574	3	other
COL3A1	ITGB1	1.09378	11	1.27574	3	other
COL4A1	ITGB1	1.35676	11	1.27574	3	other
COL6A1	ITGB1	1.44002	11	1.27574	3	other
COL6A2	ITGB1	1.57592	11	1.27574	3	other
FN1	ITGA8	1.29832	11	1.88434	3	other
FN1	ITGB1	1.29832	11	1.27574	3	other
FN1	SDC2	1.29832	11	0.955648	3	other
LGALS3BP	ITGB1	1.21932	11	1.27574	3	other
A2M	LRP1	1.36016	11	1.18449	4	other
APOE	LRP1	1.21296	11	1.18449	4	other
COL18A1	ITGB1	1.9158	11	1.20846	4	other
COL1A1	ITGB1	1.07147	11	1.20846	4	other
COL3A1	ITGB1	1.09378	11	1.20846	4	other
COL4A1	ITGB1	1.35676	11	1.20846	4	other
COL6A1	ITGB1	1.44002	11	1.20846	4	other
COL6A2	ITGB1	1.57592	11	1.20846	4	other
FN1	ITGA8	1.29832	11	1.56481	4	other
FN1	ITGB1	1.29832	11	1.20846	4	other
FN1	SDC2	1.29832	11	0.98362	4	other
LGALS3BP	ITGB1	1.21932	11	1.20846	4	other
SERPING1	LRP1	1.08761	11	1.18449	4	other
TFPI	LRP1	1.48186	11	1.18449	4	other
APOE	SORL1	1.21296	11	1.04064	5	other
BGN	LY96	1.18205	11	1.25839	5	other
FN1	PLAUR	1.29832	11	1.81777	5	other
CFH	SELL	1.04752	11	2.03426	6	other
COL18A1	ITGA5	1.9158	11	1.01749	6	other
COL1A1	ITGA5	1.07147	11	1.01749	6	other
FN1	ITGA5	1.29832	11	1.01749	6	other
SERPING1	SELP	1.08761	11	2.43935	6	other
A2M	LRP1	1.36016	11	1.00999	7	other
APOE	LRP1	1.21296	11	1.00999	7	other
COL18A1	ITGB1	1.9158	11	1.51721	7	other
COL1A1	ITGA1	1.07147	11	1.57174	7	other
COL1A1	ITGB1	1.07147	11	1.51721	7	other
COL3A1	ITGB1	1.09378	11	1.51721	7	other
COL4A1	ITGA1	1.35676	11	1.57174	7	other
COL4A1	ITGB1	1.35676	11	1.51721	7	other
COL6A1	ITGA1	1.44002	11	1.57174	7	other
COL6A1	ITGB1	1.44002	11	1.51721	7	other
COL6A2	ITGA1	1.57592	11	1.57174	7	other
COL6A2	ITGB1	1.57592	11	1.51721	7	other
FN1	ITGA8	1.29832	11	1.69146	7	other
FN1	ITGB1	1.29832	11	1.51721	7	other
FN1	SDC2	1.29832	11	1.55005	7	other
FN1	TNFRSF11B	1.29832	11	1.73731	7	other
JAG1	NOTCH3	1.41397	11	1.49324	7	other
LGALS3BP	ITGB1	1.21932	11	1.51721	7	other
MFGE8	PDGFRB	1.30855	11	1.0534	7	other
SERPING1	LRP1	1.08761	11	1.00999	7	other
TFPI	LRP1	1.48186	11	1.00999	7	other
CFH	SELL	1.04752	11	1.26436	8	other
COL18A1	ITGA5	1.9158	11	1.35182	8	other
COL1A1	ITGA5	1.07147	11	1.35182	8	other
FN1	ITGA5	1.29832	11	1.35182	8	other
SERPING1	SELP	1.08761	11	2.23326	8	other
PGF	FLT1	2.25678	11	3.02264	10	growth factor
PGF	NRP1	2.25678	11	0.970809	10	growth factor
COL18A1	ITGA5	1.9158	11	1.57126	10	other
COL1A1	CD93	1.07147	11	1.63767	10	other
COL1A1	ITGA5	1.07147	11	1.57126	10	other
COL4A1	CD93	1.35676	11	1.63767	10	other
COL4A2	CD93	1.53892	11	1.63767	10	other
COL6A1	ITGA6	1.44002	11	2.98463	10	other
FN1	ITGA5	1.29832	11	1.57126	10	other
FN1	ITGA6	1.29832	11	2.98463	10	other
COL18A1	ITGB1	1.9158	11	1.15365	11	other
COL1A1	ITGA1	1.07147	11	1.2578	11	other
COL1A1	ITGB1	1.07147	11	1.15365	11	other
COL3A1	ITGB1	1.09378	11	1.15365	11	other
COL4A1	ITGA1	1.35676	11	1.2578	11	other
COL4A1	ITGB1	1.35676	11	1.15365	11	other
COL6A1	ITGA1	1.44002	11	1.2578	11	other
COL6A1	ITGB1	1.44002	11	1.15365	11	other
COL6A2	ITGA1	1.57592	11	1.2578	11	other
COL6A2	ITGB1	1.57592	11	1.15365	11	other
FN1	ITGB1	1.29832	11	1.15365	11	other
JAG1	NOTCH3	1.41397	11	2.70756	11	other
LGALS3BP	ITGB1	1.21932	11	1.15365	11	other
MFGE8	PDGFRB	1.30855	11	1.97191	11	other
COL14A1	CD44	1.23693	11	1.89963	14	other
COL1A1	CD44	1.07147	11	1.89963	14	other
FN1	CD44	1.29832	11	1.89963	14	other
FN1	PLAUR	1.29832	11	1.0933	14	other
CFH	SELL	1.04752	11	1.86252	15	other
FN1	C5AR1	1.29832	11	2.53908	15	other
FN1	PLAUR	1.29832	11	1.8108	15	other
ICAM3	ITGB2	1.27006	12	1.56372	0	other
ICAM3	ITGB2	1.27006	12	1.18169	5	other
ICAM3	ITGB2	1.27006	12	1.03035	12	other
ICAM3	ITGB2	1.27006	12	1.40964	15	other
C1QA	CD93	2.03215	13	1.43708	0	other
C1QB	LRP1	2.03819	13	1.068	0	other
HLA-DRB1	CD4	1.54527	13	1.41502	0	other
C1QB	LRP1	2.03819	13	1.32043	2	other
CD14	ITGB1	1.67019	13	1.26152	2	other
CD14	ITGB1	1.67019	13	1.27574	3	other
C1QB	LRP1	2.03819	13	1.18449	4	other
CD14	ITGB1	1.67019	13	1.20846	4	other
HLA-DRB1	CD4	1.54527	13	0.873449	5	other
C1QB	LRP1	2.03819	13	1.00999	7	other
CD14	ITGB1	1.67019	13	1.51721	7	other
C1QA	CD93	2.03215	13	1.63767	10	other
CD14	ITGB1	1.67019	13	1.15365	11	other
ALOX5AP	ALOX5	1.56355	14	1.26059	0	other
ALOX5AP	ALOX5	1.56355	14	0.972824	5	other
TNFSF10	TNFRSF11B	1.33393	14	1.73731	7	other
ALOX5AP	ALOX5	1.56355	14	1.98518	14	other
ICAM3	ITGB2	2.32944	15	1.56372	0	other
PSAP	LRP1	1.19948	15	1.068	0	other
PTGS2	ALOX5	2.74197	15	1.26059	0	other
SERPINA1	LRP1	3.19179	15	1.068	0	other
TNF	TNFRSF1B	1.18642	15	1.22108	0	other
PSAP	LRP1	1.19948	15	1.32043	2	other
PTGS2	CAV1	2.74197	15	1.15357	2	other
SERPINA1	LRP1	3.19179	15	1.32043	2	other
PTGS2	CAV1	2.74197	15	1.26402	3	other
PSAP	LRP1	1.19948	15	1.18449	4	other
SERPINA1	LRP1	3.19179	15	1.18449	4	other
ICAM3	ITGB2	2.32944	15	1.18169	5	other
PTGS2	ALOX5	2.74197	15	0.972824	5	other
TNF	TNFRSF1B	1.18642	15	1.05839	5	other
LGALS9	HAVCR2	1.56063	15	1.05419	5	checkpoint
PTGS2	CAV1	2.74197	15	1.59055	6	other
IL1B	IL1R1	2.36766	15	1.27414	6	cytokine
PSAP	LRP1	1.19948	15	1.00999	7	other
PSAP	SORT1	1.19948	15	1.14015	7	other
SERPINA1	LRP1	3.19179	15	1.00999	7	other
TNFSF10	TNFRSF11B	1.44702	15	1.73731	7	other
PTGS2	CAV1	2.74197	15	1.78858	8	other
IL1B	IL1R1	2.36766	15	1.61032	8	cytokine
NAMPT	INSR	2.94136	15	1.8902	10	other
PTGS2	CAV1	2.74197	15	1.13992	10	other
PTGS2	CAV1	2.74197	15	1.14387	11	other
ICAM3	ITGB2	2.32944	15	1.03035	12	other
PTGS2	ALOX5	2.74197	15	1.98518	14	other
ICAM3	ITGB2	2.32944	15	1.40964	15	other
TNF	TNFRSF1B	1.18642	15	1.81046	15	other
HSPG2	ITGB1	1.53896	16	1.26152	2	other
HSPG2	ITGB1	1.53896	16	1.27574	3	other
HSPG2	ITGB1	1.53896	16	1.20846	4	other
HSPG2	ITGB1	1.53896	16	1.51721	7	other
HSPG2	ITGB1	1.53896	16	1.15365	11	other
