# Supplementary material for: Circulating Monocytes Act as a Common Trigger for the Calcification Paradox of Osteoporosis and Carotid Atherosclerosis via TGFB1-SP1 and TNFSF10-NFKB1 Axis
Source: Front Endocrinol (Lausanne). 2022 Jul 22;13:944751. doi: 10.3389/fendo.2022.944751 (PMC9354531; doi:10.3389/fendo.2022.944751)
Supplement: Supplementary file 7 [file Table_7.xlsx]

## Sheet: inters
Supplementary table 7 Common gene markers in local monocyte and circulating monocyte in osteoporosis and atherosclerosis
No	Common gene
1	LYZ
2	FCN1
3	MNDA
4	SERPINA1
5	CFP
6	CSTA
7	FPR1
8	ASGR1
9	LST1
10	NCF2
11	CSF3R
12	SLC11A1
13	FGR
14	LILRB3
15	CLEC7A
16	LGALS2
17	AIF1
18	COTL1
19	SPI1
20	RGS2
21	S100A12
22	CPVL
23	LILRA5
24	LILRB2
25	CLEC4E
26	LILRA2
27	AOAH
28	DUSP6
29	IGSF6
30	FCER1G
31	HCK
32	TYROBP
33	S100A9
34	CYBB
35	ALOX5
36	CDA
37	CTSS
38	S100A8
39	BST1
40	PILRA
41	STXBP2
42	TKT
43	POU2F2
44	DUSP1
45	OAZ1
46	CD1D
47	EVI2B
48	MYO1F
49	FOS
50	SH3BGRL3
51	LAPTM5
52	TYMP
53	ARRB2
54	TLR2
55	LCP1
56	AP1S2
57	TBXAS1
58	FCGR2A
59	CASP1
60	FTL
61	TNFRSF1B
62	EFHD2
63	PTPRC
64	GAS7
65	NUP214
66	GLRX
67	PABPC1
68	PSAP
69	CD48
70	C5AR1
71	IER2
72	CD52
73	CD86
74	GCA
75	PLBD1
76	IL17RA
77	ITGB2
78	LILRA1
79	NCF1
80	FRAT2
81	PTAFR
82	JUNB
83	NLRP3
84	H3F3A
85	S100A11
86	CLEC4A
87	CYBA
88	SECTM1
89	VASP
90	ITGAX
91	ARPC3
92	SAT1
93	LILRB1
94	HCLS1
95	GMFG
96	PTPN6
97	FOSB
98	WAS
99	CCR1
100	TALDO1
101	SNX10
102	ARHGAP26
103	ARPC5
104	SLC16A3
105	CORO1A
106	CD68
107	THEMIS2
108	CPPED1
109	BIN2
110	TNFSF10
111	ATP6V1B2
112	VNN2
113	NAMPT
114	IL1RN
115	IRAK3
116	SERPINB1
117	LTA4H
118	LYN
119	EIF1
120	GPSM3
121	LYST
122	CD37
123	CEBPB
124	SDCBP
125	RASSF2
126	MCL1
127	RGS19
128	SELL
129	CD36
130	DAPP1
131	CD55
132	ICAM3
133	ZFP36
134	UBE2D1
135	FBXL5
136	FTH1
137	BCL2A1
138	PAK1
139	TCIRG1
140	FMNL1
141	LSP1
142	PTPRE
143	APAF1
144	MYD88
145	SAMSN1
146	RAB11FIP1
147	LGALS9
148	MXD1
149	PGD
150	PRKCB
151	IER3
152	DOCK2
153	FBP1
154	WARS
155	SLC31A2
156	MAP3K1
157	IL6R
158	SH3BP1
159	DMXL2
160	ASAH1
161	BID
162	CELF2
163	PLXNC1
164	REL
165	IFNGR2
166	AGTPBP1
167	TNFAIP2
168	RPS6KA1
169	SORL1
170	ADGRE5
171	MBOAT7
172	SLC2A3
173	PTK2B
174	STK38
175	PPM1F
176	CMTM6
177	PSMB8
178	PLAUR
179	LIMD2
180	BTK
181	ZFAND5
182	NADK
183	BASP1
184	RAB8B
185	BTG1
186	ACSL1
187	ANPEP
188	USP15
189	OAS1
190	BAZ1A
191	SKAP2
192	NFKBIA
