# Supplementary material for: Circulating Monocytes Act as a Common Trigger for the Calcification Paradox of Osteoporosis and Carotid Atherosclerosis via TGFB1-SP1 and TNFSF10-NFKB1 Axis
Source: Front Endocrinol (Lausanne). 2022 Jul 22;13:944751. doi: 10.3389/fendo.2022.944751 (PMC9354531; doi:10.3389/fendo.2022.944751)
Supplement: Supplementary file 8 [file Table_8.xlsx]

## Sheet: osteoporosis
Supplementary table 8a LASSO-based Calcification Paradox Risk Score in osteoporosis data
	ARPC3	BAZ1A	DOCK2	H3F3A	MAP3K1	PABPC1	PAK1	score	BMD
GSM1369756	-29.8942	-3.2583	-4.31385	-35.9082	16.5869	5.09183	9.22497	19.1279	Low BMD
GSM1369757	-30.4601	-3.30662	-4.34805	-35.8037	17.1231	5.13671	9.35114	38.419	Low BMD
GSM1369758	-30.3276	-3.31301	-4.41144	-35.742	17.1787	5.03012	9.49748	38.639	Low BMD
GSM1369759	-30.2275	-3.24093	-4.39256	-35.6881	16.8044	5.06664	9.31166	38.3602	Low BMD
GSM1369760	-29.9176	-3.23772	-4.1839	-35.6128	16.3058	5.06211	8.82854	37.971	Low BMD
GSM1369761	-30.1631	-3.24476	-4.40171	-35.3134	16.7553	5.0936	9.16062	38.6132	Low BMD
GSM1369762	-29.8718	-3.18753	-4.38646	-35.5018	17.0228	5.01938	9.1135	38.9348	Low BMD
GSM1369765	-30.2016	-3.28358	-4.48489	-34.8812	16.0754	5.12628	9.43949	38.5166	Low BMD
GSM1369767	-29.793	-3.16906	-4.4186	-35.3417	17.0906	5.04295	9.36053	39.4984	Low BMD
GSM1369769	-29.6153	-3.31703	-4.46082	-35.5976	17.4729	5.04286	9.4412	39.6929	Low BMD
GSM1369771	-29.844	-3.30802	-4.29738	-35.5925	16.4806	4.98325	9.03903	38.1876	Low BMD
GSM1369777	-30.4059	-3.2728	-4.39994	-35.1046	16.9044	4.97566	9.65125	39.0747	Low BMD
GSM1369778	-30.1007	-3.25027	-4.42444	-35.2604	17.1271	4.96872	8.94104	38.7278	Low BMD
GSM1369779	-30.4563	-3.32792	-4.42859	-35.5213	17.7343	4.96882	9.18041	38.8761	Low BMD
GSM1369780	-30.1744	-3.24358	-4.36688	-34.9662	18.0328	5.06211	9.51618	40.5867	Low BMD
GSM1369781	-29.7201	-3.23184	-4.31928	-35.5145	17.0683	4.98084	8.98757	38.9775	Low BMD
GSM1369782	-30.2539	-3.28659	-4.47573	-35.3614	17.4735	4.9631	9.14311	38.9287	Low BMD
GSM1369783	-30.3474	-3.211	-4.35494	-35.5912	16.8663	4.96085	9.23414	38.2834	Low BMD
GSM1369784	-29.8685	-3.13705	-4.36207	-34.5844	16.3599	5.03205	9.27917	39.4457	Low BMD
GSM1369792	-29.9642	-3.25309	-4.41246	-34.9001	17.564	5.06124	8.93904	39.7611	Low BMD
GSM1369797	-29.948	-3.26225	-4.19368	-35.8113	17.4601	5.07008	8.7844	38.826	Normal BMD
GSM1369798	-29.741	-3.23829	-4.38293	-35.12	18.3635	5.04479	8.85623	40.509	Normal BMD
GSM1369799	-29.6547	-3.13372	-4.39596	-34.8728	17.5356	5.08573	9.2838	40.5746	Normal BMD
GSM1369800	-30.0076	-3.2238	-4.36662	-34.9109	17.3825	5.04554	8.79254	39.4383	Normal BMD
GSM1369802	-29.7127	-3.22276	-4.31616	-34.6575	17.209	5.10027	9.20111	40.328	Normal BMD
GSM1369803	-29.7352	-3.27281	-4.38899	-34.0349	17.6054	5.11083	9.08465	41.0955	Normal BMD
GSM1369805	-29.4387	-3.11341	-4.27871	-33.8364	17.2797	5.04233	9.05452	41.4359	Normal BMD
GSM1369807	-29.9597	-3.29386	-4.40427	-34.9688	18.0576	5.02145	8.89235	40.0715	Normal BMD
GSM1369810	-29.7764	-3.2477	-4.43347	-34.9823	18.2998	5.02622	8.99032	40.6031	Normal BMD
GSM1369812	-29.6527	-3.24828	-4.30366	-34.5083	18.3121	5.03676	9.22107	41.5836	Normal BMD
GSM1369813	-29.5216	-3.14883	-4.33947	-35.4417	17.3776	5.05462	9.06542	39.7726	Normal BMD
GSM1369814	-29.997	-3.23752	-4.32864	-34.9902	17.8586	5.0601	9.07251	40.1644	Normal BMD
GSM1369816	-29.7889	-3.22859	-4.35826	-34.4139	17.8928	5.07445	8.90292	40.8072	Normal BMD
GSM1369821	-29.0476	-3.10919	-4.22442	-34.6092	16.9978	5.05586	9.02811	40.818	Normal BMD
GSM1369822	-29.6158	-3.21745	-4.34358	-34.4724	17.2363	5.07612	9.04681	40.4366	Normal BMD
GSM1369823	-30.198	-3.08097	-4.29245	-34.8543	17.4811	5.05094	9.21346	40.0464	Normal BMD
GSM1369824	-29.9237	-3.16854	-4.29347	-35.1782	17.3298	5.12285	9.03196	39.6473	Normal BMD
GSM1369825	-29.3103	-3.25639	-4.4835	-34.7097	18.1218	5.10698	9.16669	41.3623	Normal BMD
GSM1369826	-28.7646	-3.08056	-4.28285	-34.6235	16.8993	5.02676	8.99085	40.8921	Normal BMD
GSM1369828	-29.5816	-3.08957	-4.31788	-34.451	17.9037	5.0326	8.83327	41.0562	Normal BMD

## Sheet: atherosclerosis
Supplementary table 8b LASSO-based Calcification Paradox Risk Score in atherosclerosis data
	ARPC3	BAZ1A	DOCK2	H3F3A	MAP3K1	PABPC1	PAK1	score	Carotid atherosclerosis
GSM585942	-29.8888	-3.20015	-4.30724	-35.2336	17.1808	5.07708	8.70182	19.9287	No
GSM585943	-30.3797	-3.25959	-4.3797	-35.2336	16.646	5.07708	9.09939	39.0974	No
GSM585944	-30.6251	-3.23977	-4.45215	-35.7844	17.3591	5.07708	9.09939	38.9616	No
GSM585945	-30.1343	-3.20015	-4.41592	-34.9582	17.3591	5.11099	9.09939	40.3883	No
GSM585946	-29.8888	-3.23977	-4.3797	-35.2336	17.3591	5.07708	9	40.2217	No
GSM585947	-29.6434	-3.20015	-4.41592	-35.2336	16.8243	5.07708	9.09939	40.0351	No
GSM585948	-30.3797	-3.2794	-4.34347	-35.2336	17.8939	5.07708	9.19879	40.461	No
GSM585949	-30.1343	-3.2794	-4.3797	-35.2336	17.5373	5.07708	9.09939	40.2143	No
GSM585950	-30.3797	-3.2794	-4.34347	-34.9582	17.3591	5.00926	9.09939	40.0344	No
GSM585951	-29.6434	-3.20015	-4.34347	-34.6828	17.0025	5.00926	8.80121	40.4706	No
GSM585952	-29.8888	-3.1209	-4.27101	-35.509	17.0025	5.04317	9	39.7834	No
GSM585953	-29.6434	-3.21996	-4.27101	-34.4075	17.1808	5.00926	8.90061	41.0763	No
GSM585954	-29.8888	-3.1209	-4.34347	-35.2336	16.4677	5.04317	8.50304	38.9546	No
GSM585955	-29.8888	-3.20015	-4.34347	-34.9582	17.1808	5.07708	8.80121	40.1959	No
GSM585956	-29.6434	-3.20015	-4.34347	-35.2336	17.1808	5.04317	9	40.3308	No
GSM585957	-29.8888	-3.21996	-4.3797	-34.9582	16.8243	5.04317	9.09939	40.0476	No
GSM585958	-29.8888	-3.23977	-4.3797	-34.9582	16.646	5.07708	9	39.784	No
GSM585959	-30.6251	-3.2794	-4.3797	-35.509	17.1808	5.07708	9.19879	39.1909	No
GSM585960	-30.6251	-3.31903	-4.45215	-34.4075	16.646	5.04317	9.29818	39.7111	No
GSM585961	-29.8888	-3.21996	-4.27101	-34.9582	17.7156	4.90752	9.09939	40.9119	Yes
GSM585962	-29.398	-3.21996	-4.27101	-34.9582	17.5373	4.94143	9.09939	41.2584	Yes
GSM585963	-30.1343	-3.23977	-4.52461	-35.509	16.1112	5.1449	9.59636	38.9723	Yes
GSM585964	-29.6434	-3.1209	-4.41592	-34.6828	16.8243	5.04317	8.90061	40.4324	Yes
GSM585965	-29.8888	-3.18034	-4.30724	-34.9582	17.7156	4.97534	8.90061	40.7844	Yes
GSM585966	-29.398	-3.18034	-4.3797	-35.509	16.2895	5.04317	9.29818	39.6912	Yes
GSM585967	-29.8888	-3.16052	-4.45215	-35.509	17.0025	5.11099	9.19879	39.8293	Yes
GSM585968	-29.8888	-3.14071	-4.45215	-35.7844	16.8243	5.17881	9.39757	39.662	Yes
GSM585969	-30.3797	-3.21996	-4.3797	-36.0598	16.8243	5.07708	9.19879	38.5885	Yes
GSM585970	-29.8888	-3.18034	-4.41592	-34.9582	16.4677	5.07708	9.19879	39.8277	Yes
GSM585971	-30.1343	-3.18034	-4.41592	-34.6828	16.4677	5.07708	9.09939	39.7583	Yes
GSM585972	-30.1343	-3.18034	-4.41592	-35.2336	16.2895	5.04317	9.29818	39.1941	Yes
GSM585973	-30.1343	-3.20015	-4.45215	-35.7844	16.646	5.07708	9.39757	39.0772	Yes
GSM585974	-30.3797	-3.20015	-4.3797	-35.509	17.1808	5.04317	8.70182	38.9847	Yes
GSM585975	-29.8888	-3.23977	-4.3797	-35.509	17.7156	4.97534	9.09939	40.3005	Yes
GSM585976	-29.8888	-3.23977	-4.27101	-34.9582	17.8939	4.94143	9.19879	41.2037	Yes
GSM585977	-29.398	-3.18034	-4.41592	-34.9582	17.5373	4.97534	8.80121	40.8889	Yes
GSM585978	-29.6434	-3.14071	-4.48838	-35.2336	17.7156	5.00926	9.19879	40.945	Yes
GSM585979	-30.1343	-3.57659	-4.41592	-35.2336	16.646	4.87361	9.39757	39.0843	Yes
GSM585980	-30.3797	-3.25959	-4.41592	-35.2336	16.8243	5.07708	8.90061	39.0406	Yes
GSM585981	-30.1343	-3.25959	-4.3797	-35.509	17.3591	5.11099	9.19879	39.9138	Yes
GSM585982	-29.8888	-3.2794	-4.41592	-35.7844	17.3591	5.1449	9.39757	40.0605	Yes
GSM585983	-29.8888	-3.20015	-4.41592	-36.3351	17.8939	5.1449	9.19879	39.925	Yes
GSM585984	-30.3797	-3.29921	-4.34347	-35.2336	17.7156	5.04317	9.29818	40.3284	Yes
GSM585985	-29.8888	-3.29921	-4.3797	-35.2336	17.8939	5.04317	8.90061	40.5637	Yes
GSM585986	-29.8888	-3.21996	-4.30724	-35.2336	17.0025	4.97534	9.09939	39.9551	Yes
GSM585987	-29.6434	-3.14071	-4.45215	-35.509	17.0025	5.07708	9.29818	40.16	Yes
GSM585988	-29.8888	-3.08127	-4.34347	-35.509	16.8243	5.11099	9.39757	40.0377	Yes
GSM585989	-29.6434	-3.31903	-4.23478	-35.2336	18.0721	4.97534	9.29818	41.4423	Yes
GSM585990	-29.1526	-3.2794	-4.23478	-34.9582	18.2504	4.94143	8.90061	41.9949	Yes
GSM585991	-29.1526	-3.23977	-4.27101	-34.6828	17.7156	5.00926	9.09939	42.0055	Yes
GSM585992	-29.8888	-3.18034	-4.34347	-34.6828	17.8939	4.97534	9.19879	41.5	Yes
GSM585993	-29.398	-3.2794	-4.23478	-34.6828	17.5373	4.97534	9.29818	41.7433	Yes
GSM585994	-29.398	-3.20015	-4.23478	-34.4075	17.8939	4.90752	9.19879	42.2872	Yes
GSM585995	-29.398	-3.18034	-4.19855	-35.509	17.3591	5.00926	9.09939	40.7093	Yes
GSM585996	-29.8888	-3.21996	-4.30724	-35.509	18.2504	5.00926	8.80121	40.6633	Yes
GSM585997	-29.8888	-3.16052	-4.3797	-34.6828	16.8243	5.1449	9.49696	40.8817	Yes
GSM585998	-29.8888	-3.21996	-4.41592	-34.9582	17.0025	5.07708	9.29818	40.4223	Yes
GSM585999	-29.8888	-3.21996	-4.3797	-35.509	17.5373	5.11099	9.19879	40.3771	Yes
GSM586000	-29.6434	-3.31903	-4.30724	-34.9582	17.8939	5.00926	9.29818	41.5008	Yes
GSM586001	-29.8888	-3.23977	-4.30724	-35.509	18.2504	4.97534	8.80121	40.6096	Yes
GSM586002	-29.6434	-3.18034	-4.27101	-34.6828	17.5373	5.1449	8.90061	41.3327	Yes
GSM586003	-29.8888	-3.25959	-4.23478	-34.6828	18.0721	5.07708	9.49696	42.1076	Yes
GSM586004	-29.8888	-3.20015	-4.48838	-35.509	17.1808	5.07708	9.09939	39.7984	Yes
GSM586005	-29.6434	-3.21996	-4.3797	-34.9582	16.8243	5.04317	9.39757	40.5912	Yes
GSM586006	-30.1343	-3.23977	-4.41592	-36.0598	17.1808	5.04317	9.39757	39.2993	Yes
GSM586007	-29.398	-3.2794	-4.27101	-34.1321	18.2504	5.04317	9.09939	42.8399	Yes
GSM586008	-29.8888	-3.25959	-4.27101	-35.2336	18.6069	5.11099	9.29818	41.8905	Yes
GSM586009	-29.1526	-3.29921	-4.16232	-34.1321	18.0721	5.00926	9.09939	42.962	Yes
GSM586010	-29.1526	-3.23977	-4.23478	-34.6828	18.0721	5.04317	8.80121	42.134	Yes
GSM586011	-30.1343	-3.20015	-4.3797	-34.9582	16.646	5.17881	9.09939	39.7793	Yes
GSM586012	-30.6251	-3.23977	-4.3797	-35.2336	17.8939	5.1449	9	40.0881	Yes
GSM586013	-29.8888	-3.31903	-4.3797	-35.2336	18.0721	5.04317	9.09939	40.921	Yes
GSM586014	-29.6434	-3.21996	-4.27101	-34.6828	17.7156	5.00926	9.09939	41.5345	Yes
GSM586015	-29.6434	-3.21996	-4.23478	-34.1321	18.0721	5.00926	9.19879	42.5774	Yes
GSM586016	-29.398	-3.16052	-4.30724	-34.4075	17.5373	5.00926	9.39757	42.1984	Yes
GSM586017	-30.1343	-3.29921	-4.27101	-34.4075	18.2504	5.04317	9.09939	41.8085	Yes
GSM586018	-29.8888	-3.29921	-4.23478	-34.6828	18.2504	5.00926	9.19879	41.8802	Yes
GSM586019	-29.8888	-3.21996	-4.23478	-34.4075	17.7156	5.04317	8.90061	41.4358	Yes
GSM586020	-30.1343	-3.21996	-4.34347	-35.509	17.7156	5.04317	8.90061	39.9802	Yes
GSM586021	-29.6434	-3.1209	-4.41592	-35.2336	17.0025	5.07708	9.49696	40.6902	Yes
GSM586022	-29.1526	-3.14071	-4.30724	-33.8567	17.0025	4.97534	8.70182	41.7499	Yes
GSM586023	-29.6434	-3.21996	-4.41592	-34.4075	17.3591	5.07708	9.09939	41.3762	Yes
GSM586024	-29.8888	-3.29921	-4.41592	-33.8567	18.6069	5.00926	9.39757	43.0805	Yes
GSM586025	-29.6434	-3.25959	-4.41592	-34.4075	17.1808	5.07708	9.19879	41.2577	Yes
GSM586026	-29.6434	-3.20015	-4.3797	-34.6828	17.5373	5.07708	9.19879	41.4345	Yes
GSM586027	-29.6434	-3.20015	-4.3797	-34.4075	17.1808	4.90752	8.80121	40.7863	Yes
GSM586028	-29.8888	-3.23977	-4.3797	-34.6828	17.0025	5.07708	9.29818	40.7141	Yes
GSM586029	-29.6434	-3.18034	-4.3797	-34.9582	17.0025	5.04317	8.90061	40.3121	Yes
GSM586030	-29.8888	-3.25959	-4.41592	-35.2336	17.3591	5.07708	9.39757	40.5632	Yes
GSM586031	-29.6434	-3.1209	-4.52461	-34.6828	16.4677	5.04317	9	40.0666	Yes
GSM586032	-29.8888	-3.25959	-4.34347	-36.0598	17.0025	5.07708	9.09939	39.1548	Yes
GSM586033	-30.1343	-3.20015	-4.3797	-35.7844	16.8243	5.07708	9.29818	39.2285	Yes
GSM586034	-30.1343	-3.18034	-4.52461	-34.4075	16.8243	5.1449	9.19879	40.4487	Yes
GSM586035	-30.3797	-3.14071	-4.41592	-36.0598	16.2895	5.07708	9.29818	38.1961	Yes
GSM586036	-30.8705	-3.23977	-4.56084	-36.0598	16.2895	5.11099	9.59636	37.7934	Yes
